# Supplementary material for: Tetra­ethyl­ammonium tricarbonyl­chlorido­(pyrazine-2-carboxyl­ato-N 1,O)rhenate(I)
Source: Acta Crystallogr Sect E Struct Rep Online. 2009 Oct 17;65(Pt 11):m1395. doi: 10.1107/S1600536809042160 (PMC2971389; doi:10.1107/S1600536809042160)
Supplement: Supplementary file 1 [file e-65-m1395-sup1.cif]

##############################################################################
###                                                                        ###
###        Electronic paper (Acta Crystallographica Section E)             ###
###                                                                        ###
##############################################################################
#                                                                            #
# This CIF contains the data in a paper accepted for publication in Acta     #
# Crystallographica Section E. It conforms to the requirements of Notes      #
# for Authors for Section E, and has been peer reviewed under the auspices   #
# of the IUCr Commission on Journals.                                        #
#                                                                            #
# Full details of the Crystallographic Information File format               #
# are given in the paper "The Crystallographic Information File (CIF):       #
# a New Standard Archive File for Crystallography" by S. R. Hall, F. H.      #
# Allen and I. D. Brown [Acta Cryst. (1991), A47, 655-685].                  #
#                                                                            #
# The current version of the core CIF dictionary is obtainable from          #
# ftp://ftp.iucr.org/pub/cif_core.dic. The current version number is 2.4.    #
#                                                                            #
# Software is freely available for graphical display of the structure(s) in  #
# this CIF.  For information consult the CIF home page http://www.iucr.org/  #
# cif/home.html                                                              #
#                                                                            #
# This file may be used for bona fide research purposes within the           #
# scientific community so long as proper attribution is given to the journal # 
# article from which it was obtained.                                        #
#                                                                            #
##############################################################################
                                             
data_global
_audit_creation_method     'WinGX routine CIF_UPDATE'
_audit_conform_dict_name     cif_core.dic
_audit_conform_dict_version     2.3
_journal_date_recd_electronic     2009-10-12
_journal_date_accepted     2009-10-14
_journal_name_full     'Acta Crystallographica, Section E'
_journal_year     2009
_journal_volume     65
_journal_issue     11
_journal_page_first     m1395
_journal_page_last     m1395
_journal_paper_category     QM
_journal_coeditor_code     PV2218
_publ_contact_author_name     'Visser, Hendrik G.'
_publ_contact_author_address
;
Department of Chemistry
University of the Free State
P.O. Box 339
Bloemfontein
9300
South Africa
;
_publ_contact_author_email     visserhg.sci@mail.uovs.ac.za
_publ_contact_author_fax     '+27-51-401 2497'
_publ_contact_author_phone     '+27-51-430 7805'
_publ_section_title
;
Tetraethylammonium
tricarbonylchlorido(pyrazine-2-carboxylato-\k^2^<i>N</i>^1^,<i>O</i>)rhenate(I)
;
loop_
    _publ_author_name
    _publ_author_address
    'Suthiram, Janine'
;
Radiochemistry
South African Nuclear Energy Corporation Ltd (Necsa)
P.O. Box 582
Pretoria
0001
South Africa
;
    'Mhlaba, Kanyisa'
;
Radiochemistry
South African Nuclear Energy Corporation Ltd (Necsa)
P.O. Box 582
Pretoria
0001
South Africa
;
    'Zeevaart, Jan Rijn'
;
Radiochemistry
South African Nuclear Energy Corporation Ltd (Necsa)
P.O. Box 582
Pretoria
0001
South Africa
;
    'Visser, Hendrik G.'
;
Department of Chemistry
University of the Free State
PO Box 339
Bloemfontein 9300
South Africa
;
    'Roodt, Andreas'
;
Department of Chemistry
University of the Free State
PO Box 339
Bloemfontein 9300
South Africa
;
data_I
_audit_creation_method     'WinGX routine CIF_UPDATE'
_chemical_name_systematic
;
 Tetraethylammonium
tricarbonylchlorido(pyrazine-2-carboxylato-<i>N</i>^1^,<i>O</i>)rhenate(I)
;
_chemical_formula_moiety     'C8 H20 N +, C8 H3 Cl N2 O5 Re -'
_chemical_formula_sum     'C16 H23 Cl N3 O5 Re'
_chemical_formula_iupac     '(C8 H20 N) [Re (C5 H3 N2 O2) Cl (CO)3]'
_chemical_formula_weight     559.02
_symmetry_cell_setting     'Monoclinic'
_symmetry_space_group_name_H-M     'P 21/c'
_symmetry_space_group_name_Hall     '-P 2ybc'
loop_
    _symmetry_equiv_pos_as_xyz
    'x, y, z'
    '-x, y+1/2, -z+1/2'
    '-x, -y, -z'
    'x, -y-1/2, z-1/2'
_cell_length_a     7.927(5)
_cell_length_b     22.278(5)
_cell_length_c     10.903(5)
_cell_angle_alpha     90.00
_cell_angle_beta     90.506(5)
_cell_angle_gamma     90.00
_cell_volume     1925.4(16)
_cell_formula_units_Z     4
_cell_measurement_reflns_used     9901
_cell_measurement_theta_min     2.73
_cell_measurement_theta_max     28.29
_cell_measurement_temperature     100(2)
_exptl_crystal_description     'Cuboid'
_exptl_crystal_colour     'yellow'
_exptl_crystal_size_max     0.271
_exptl_crystal_size_mid     0.203
_exptl_crystal_size_min     0.109
_exptl_crystal_density_diffrn     1.929
_exptl_crystal_density_method     'not measured'
_exptl_crystal_F_000     1088
_exptl_absorpt_coefficient_mu     6.481
_exptl_absorpt_correction_type     'multi-scan'
_exptl_absorpt_process_details
;
(SADABS; Bruker, 2004)
;
_exptl_absorpt_correction_T_min     0.2726
_exptl_absorpt_correction_T_max     0.5385
_diffrn_ambient_temperature     100(2)
_diffrn_radiation_type     MoK\a
_diffrn_radiation_wavelength     0.71073
_diffrn_radiation_source     'sealed tube'
_diffrn_radiation_monochromator     'graphite'
_diffrn_measurement_device_type
;
Bruker X8 APEXII 4K Kappa CCD
;
_diffrn_measurement_method     'phi and omega scans'
_diffrn_reflns_number     32482
_diffrn_reflns_av_R_equivalents     0.0462
_diffrn_reflns_theta_min     1.83
_diffrn_reflns_theta_max     28.29
_diffrn_reflns_theta_full     28.29
_diffrn_measured_fraction_theta_max     1
_diffrn_measured_fraction_theta_full     1
_diffrn_reflns_limit_h_min     -10
_diffrn_reflns_limit_h_max     9
_diffrn_reflns_limit_k_min     -29
_diffrn_reflns_limit_k_max     29
_diffrn_reflns_limit_l_min     -14
_diffrn_reflns_limit_l_max     13
_reflns_number_total     4781
_reflns_number_gt     4121
_reflns_threshold_expression     >2sigma(I)
_refine_ls_structure_factor_coef     Fsqd
_refine_ls_matrix_type     full
_refine_ls_R_factor_gt     0.0214
_refine_ls_wR_factor_ref     0.0984
_refine_ls_goodness_of_fit_ref     1.181
_refine_ls_restrained_S_all     1.181
_refine_ls_number_reflns     4781
_refine_ls_number_parameters     235
_refine_ls_number_restraints     0
_refine_ls_hydrogen_treatment     constr
_refine_ls_weighting_scheme     calc
_refine_ls_weighting_details
                 'calc w=1/[\s^2^(Fo^2^)+(0.0591P)^2^] where P=(Fo^2^+2Fc^2^)/3'
_refine_ls_shift/su_max     0.001
_refine_diff_density_max     1.05
_refine_diff_density_min     -1.38
_refine_ls_extinction_method     none
loop_
    _atom_type_symbol
    _atom_type_description
    _atom_type_scat_dispersion_real
    _atom_type_scat_dispersion_imag
    _atom_type_scat_source
    C C 0.0033 0.0016 'International Tables Vol C Tables 4.2.6.8 and 6.1.1.4'
    H H 0 0 'International Tables Vol C Tables 4.2.6.8 and 6.1.1.4'
    N N 0.0061 0.0033 'International Tables Vol C Tables 4.2.6.8 and 6.1.1.4'
    O O 0.0106 0.006 'International Tables Vol C Tables 4.2.6.8 and 6.1.1.4'
    Cl Cl 0.1484 0.1585 'International Tables Vol C Tables 4.2.6.8 and 6.1.1.4'
    Re Re -1.0185 7.231 'International Tables Vol C Tables 4.2.6.8 and 6.1.1.4'
_computing_data_collection     'APEX2 (Bruker, 2005)'
_computing_cell_refinement     'SAINT-Plus (Bruker, 2004)'
_computing_data_reduction     'SAINT-Plus and XPREP (Bruker, 2004)'
_computing_structure_solution     'SHELXS97 (Sheldrick, 2008)'
_computing_structure_refinement     'SHELXL97 (Sheldrick, 2008)'
_computing_molecular_graphics     'DIAMOND (Brandenburg & Putz, 2005)'
_computing_publication_material     'WinGX (Farrugia, 1999)'
loop_
    _atom_site_type_symbol
    _atom_site_label
    _atom_site_fract_x
    _atom_site_fract_y
    _atom_site_fract_z
    _atom_site_U_iso_or_equiv
    _atom_site_adp_type
    _atom_site_calc_flag
    _atom_site_refinement_flags
    _atom_site_occupancy
    _atom_site_disorder_assembly
    _atom_site_disorder_group
    Re Re1 0.30393(2) 0.198197(7) 0.407485(15) 0.01064(8) Uani d . 1 . .
    Cl Cl1 0.29768(13) 0.09512(5) 0.49378(10) 0.0154(2) Uani d . 1 . .
    C C5 0.3651(5) 0.13259(19) 0.1726(4) 0.0117(8) Uani d . 1 . .
    O O5 0.0904(4) 0.10473(15) 0.1121(3) 0.0186(7) Uani d . 1 . .
    N N3 0.1752(4) -0.07955(16) 0.2734(3) 0.0111(7) Uani d . 1 . .
    O O4 0.1219(4) 0.16145(14) 0.2811(3) 0.0143(7) Uani d . 1 . .
    N N2 0.6136(5) 0.10700(19) 0.0608(4) 0.0198(9) Uani d . 1 . .
    N N1 0.4559(5) 0.15900(16) 0.2633(3) 0.0132(8) Uani d . 1 . .
    C C14 0.1057(5) -0.0443(2) 0.1656(4) 0.0146(9) Uani d . 1 . .
    H H14B 0.1568 -0.0047 0.1666 0.018 Uiso calc R 1 . .
    H H14A 0.1403 -0.064 0.0906 0.018 Uiso calc R 1 . .
    C C4 0.1762(5) 0.1323(2) 0.1880(4) 0.0131(9) Uani d . 1 . .
    C C10 0.1294(6) -0.0471(2) 0.3912(4) 0.0169(9) Uani d . 1 . .
    H H10A 0.1667 -0.0058 0.3849 0.02 Uiso calc R 1 . .
    H H10B 0.0075 -0.0467 0.3983 0.02 Uiso calc R 1 . .
    C C15 -0.0836(6) -0.0368(2) 0.1619(4) 0.0182(10) Uani d . 1 . .
    H H15B -0.1153 -0.0138 0.0909 0.027 Uiso calc R 1 . .
    H H15C -0.1197 -0.0164 0.2345 0.027 Uiso calc R 1 . .
    H H15A -0.1361 -0.0756 0.1578 0.027 Uiso calc R 1 . .
    C C12 0.3647(5) -0.0855(2) 0.2602(4) 0.0147(9) Uani d . 1 . .
    H H12B 0.4069 -0.1106 0.3264 0.018 Uiso calc R 1 . .
    H H12A 0.3875 -0.1062 0.1838 0.018 Uiso calc R 1 . .
    C C17 0.1141(6) -0.1786(2) 0.1620(5) 0.0215(10) Uani d . 1 . .
    H H17B 0.0637 -0.2173 0.1739 0.032 Uiso calc R 1 . .
    H H17A 0.231 -0.1835 0.1418 0.032 Uiso calc R 1 . .
    H H17C 0.0569 -0.1581 0.0962 0.032 Uiso calc R 1 . .
    C C1 0.4817(6) 0.2209(2) 0.5162(4) 0.0160(9) Uani d . 1 . .
    C C7 0.7019(6) 0.1324(2) 0.1527(4) 0.0187(10) Uani d . 1 . .
    H H7 0.819 0.1323 0.149 0.022 Uiso calc R 1 . .
    C C16 0.0997(6) -0.14213(19) 0.2785(4) 0.0139(9) Uani d . 1 . .
    H H16A 0.1545 -0.1641 0.3445 0.017 Uiso calc R 1 . .
    H H16B -0.0188 -0.1386 0.2988 0.017 Uiso calc R 1 . .
    C C13 0.4627(6) -0.0272(2) 0.2612(5) 0.0228(11) Uani d . 1 . .
    H H13C 0.5808 -0.0355 0.2525 0.034 Uiso calc R 1 . .
    H H13B 0.4444 -0.0067 0.3374 0.034 Uiso calc R 1 . .
    H H13A 0.425 -0.0023 0.1945 0.034 Uiso calc R 1 . .
    C C8 0.6250(6) 0.1586(2) 0.2526(4) 0.0167(9) Uani d . 1 . .
    H H8 0.6913 0.1764 0.3134 0.02 Uiso calc R 1 . .
    C C6 0.4450(6) 0.1077(2) 0.0729(4) 0.0169(9) Uani d . 1 . .
    H H6 0.3791 0.0906 0.0111 0.02 Uiso calc R 1 . .
    C C11 0.2032(6) -0.0737(2) 0.5073(4) 0.0227(11) Uani d . 1 . .
    H H11B 0.1677 -0.0504 0.5765 0.034 Uiso calc R 1 . .
    H H11A 0.3241 -0.0733 0.5028 0.034 Uiso calc R 1 . .
    H H11C 0.1646 -0.1143 0.5162 0.034 Uiso calc R 1 . .
    C C3 0.1409(6) 0.2291(2) 0.5218(4) 0.0148(9) Uani d . 1 . .
    O O2 0.3224(4) 0.32482(15) 0.2989(3) 0.0206(7) Uani d . 1 . .
    O O3 0.0411(4) 0.24882(16) 0.5855(3) 0.0215(7) Uani d . 1 . .
    O O1 0.5931(4) 0.23294(16) 0.5808(3) 0.0241(8) Uani d . 1 . .
    C C2 0.3140(5) 0.2765(2) 0.3371(4) 0.0139(9) Uani d . 1 . .
loop_
    _atom_site_aniso_label
    _atom_site_aniso_U_11
    _atom_site_aniso_U_22
    _atom_site_aniso_U_33
    _atom_site_aniso_U_12
    _atom_site_aniso_U_13
    _atom_site_aniso_U_23
    Re1 0.01130(11) 0.00960(12) 0.01101(12) -0.00026(6) -0.00005(7) -0.00013(6)
    Cl1 0.0170(5) 0.0123(5) 0.0169(5) -0.0006(4) -0.0002(4) 0.0005(4)
    C5 0.013(2) 0.010(2) 0.012(2) 0.0021(16) -0.0005(16) 0.0015(16)
    O5 0.0130(16) 0.0202(19) 0.0227(17) -0.0029(13) -0.0034(13) -0.0071(14)
    N3 0.0113(17) 0.0110(18) 0.0110(17) -0.0010(14) 0.0013(13) 0.0012(14)
    O4 0.0127(15) 0.0161(17) 0.0141(15) -0.0004(12) -0.0006(12) -0.0029(13)
    N2 0.017(2) 0.026(2) 0.0168(19) 0.0039(17) 0.0031(16) 0.0009(17)
    N1 0.0121(17) 0.0103(19) 0.0172(19) -0.0001(14) 0.0000(14) 0.0036(15)
    C14 0.015(2) 0.013(2) 0.015(2) 0.0012(17) 0.0014(17) 0.0052(17)
    C4 0.011(2) 0.013(2) 0.015(2) 0.0013(16) 0.0001(16) 0.0019(17)
    C10 0.014(2) 0.017(2) 0.019(2) 0.0022(18) 0.0026(18) -0.0043(19)
    C15 0.015(2) 0.024(3) 0.016(2) 0.0029(19) -0.0025(17) 0.0024(19)
    C12 0.010(2) 0.017(2) 0.018(2) 0.0019(17) 0.0027(16) -0.0006(18)
    C17 0.023(3) 0.020(3) 0.022(3) 0.000(2) 0.002(2) -0.005(2)
    C1 0.023(2) 0.009(2) 0.016(2) 0.0009(18) 0.0019(18) -0.0015(18)
    C7 0.010(2) 0.026(3) 0.021(2) 0.0035(18) 0.0040(17) 0.006(2)
    C16 0.014(2) 0.010(2) 0.017(2) -0.0034(17) 0.0005(17) 0.0017(18)
    C13 0.012(2) 0.022(3) 0.034(3) -0.0006(19) 0.000(2) 0.004(2)
    C8 0.015(2) 0.018(2) 0.017(2) 0.0012(18) -0.0034(17) 0.0026(18)
    C6 0.015(2) 0.019(3) 0.017(2) -0.0002(18) -0.0019(17) 0.0016(18)
    C11 0.024(3) 0.029(3) 0.015(2) 0.002(2) -0.0004(19) -0.005(2)
    C3 0.018(2) 0.012(2) 0.015(2) -0.0024(17) -0.0025(18) 0.0039(18)
    O2 0.0225(18) 0.0123(17) 0.0272(19) -0.0016(14) 0.0033(15) 0.0027(15)
    O3 0.0279(18) 0.0198(19) 0.0170(17) 0.0012(15) 0.0096(14) -0.0011(14)
    O1 0.0222(18) 0.021(2) 0.0284(19) 0.0010(15) -0.0097(15) -0.0060(16)
    C2 0.012(2) 0.018(2) 0.012(2) 0.0026(17) 0.0006(16) -0.0006(18)
_geom_special_details
;
All e.s.d.'s (except the e.s.d. in the dihedral angle between two l.s. planes)
are estimated using the full covariance matrix. The cell e.s.d.'s are taken
into account individually in the estimation of e.s.d.'s in distances, angles
and torsion angles; correlations between e.s.d.'s in cell parameters are only
used when they are defined by crystal symmetry. An approximate (isotropic)
treatment of cell e.s.d.'s is used for estimating e.s.d.'s involving l.s.
planes.
;
loop_
    _geom_bond_atom_site_label_1
    _geom_bond_atom_site_label_2
    _geom_bond_site_symmetry_2
    _geom_bond_distance
    _geom_bond_publ_flag
    Re1 C1 . 1.902(5) ?
    Re1 C2 . 1.908(5) ?
    Re1 C3 . 1.930(5) ?
    Re1 O4 . 2.149(3) ?
    Re1 N1 . 2.172(4) ?
    Re1 Cl1 . 2.4822(12) ?
    C5 N1 . 1.353(6) ?
    C5 C6 . 1.379(6) ?
    C5 C4 . 1.508(6) ?
    O5 C4 . 1.231(5) ?
    N3 C14 . 1.514(5) ?
    N3 C12 . 1.517(5) ?
    N3 C16 . 1.518(5) ?
    N3 C10 . 1.521(5) ?
    O4 C4 . 1.282(5) ?
    N2 C7 . 1.342(6) ?
    N2 C6 . 1.344(6) ?
    N1 C8 . 1.347(6) ?
    C14 C15 . 1.510(6) ?
    C14 H14B . 0.97 ?
    C14 H14A . 0.97 ?
    C10 C11 . 1.510(6) ?
    C10 H10A . 0.97 ?
    C10 H10B . 0.97 ?
    C15 H15B . 0.96 ?
    C15 H15C . 0.96 ?
    C15 H15A . 0.96 ?
    C12 C13 . 1.514(6) ?
    C12 H12B . 0.97 ?
    C12 H12A . 0.97 ?
    C17 C16 . 1.513(6) ?
    C17 H17B . 0.96 ?
    C17 H17A . 0.96 ?
    C17 H17C . 0.96 ?
    C1 O1 . 1.156(5) ?
    C7 C8 . 1.383(7) ?
    C7 H7 . 0.93 ?
    C16 H16A . 0.97 ?
    C16 H16B . 0.97 ?
    C13 H13C . 0.96 ?
    C13 H13B . 0.96 ?
    C13 H13A . 0.96 ?
    C8 H8 . 0.93 ?
    C6 H6 . 0.93 ?
    C11 H11B . 0.96 ?
    C11 H11A . 0.96 ?
    C11 H11C . 0.96 ?
    C3 O3 . 1.145(5) ?
    O2 C2 . 1.156(6) ?
loop_
    _geom_angle_atom_site_label_1
    _geom_angle_atom_site_label_2
    _geom_angle_atom_site_label_3
    _geom_angle_site_symmetry_1
    _geom_angle_site_symmetry_3
    _geom_angle
    _geom_angle_publ_flag
    C1 Re1 C2 . . 88.49(19) ?
    C1 Re1 C3 . . 89.99(19) ?
    C2 Re1 C3 . . 87.95(19) ?
    C1 Re1 O4 . . 172.22(16) ?
    C2 Re1 O4 . . 96.95(16) ?
    C3 Re1 O4 . . 95.74(16) ?
    C1 Re1 N1 . . 98.34(17) ?
    C2 Re1 N1 . . 92.94(16) ?
    C3 Re1 N1 . . 171.64(16) ?
    O4 Re1 N1 . . 75.91(13) ?
    C1 Re1 Cl1 . . 91.55(14) ?
    C2 Re1 Cl1 . . 178.07(14) ?
    C3 Re1 Cl1 . . 93.98(13) ?
    O4 Re1 Cl1 . . 82.82(9) ?
    N1 Re1 Cl1 . . 85.15(10) ?
    N1 C5 C6 . . 120.4(4) ?
    N1 C5 C4 . . 116.3(4) ?
    C6 C5 C4 . . 123.3(4) ?
    C14 N3 C12 . . 109.0(3) ?
    C14 N3 C16 . . 111.4(3) ?
    C12 N3 C16 . . 108.3(3) ?
    C14 N3 C10 . . 108.7(3) ?
    C12 N3 C10 . . 111.5(3) ?
    C16 N3 C10 . . 108.0(3) ?
    C4 O4 Re1 . . 118.2(3) ?
    C7 N2 C6 . . 115.8(4) ?
    C8 N1 C5 . . 117.2(4) ?
    C8 N1 Re1 . . 128.6(3) ?
    C5 N1 Re1 . . 114.1(3) ?
    C15 C14 N3 . . 115.6(4) ?
    C15 C14 H14B . . 108.4 ?
    N3 C14 H14B . . 108.4 ?
    C15 C14 H14A . . 108.4 ?
    N3 C14 H14A . . 108.4 ?
    H14B C14 H14A . . 107.4 ?
    O5 C4 O4 . . 126.7(4) ?
    O5 C4 C5 . . 118.0(4) ?
    O4 C4 C5 . . 115.3(4) ?
    C11 C10 N3 . . 115.3(4) ?
    C11 C10 H10A . . 108.4 ?
    N3 C10 H10A . . 108.4 ?
    C11 C10 H10B . . 108.4 ?
    N3 C10 H10B . . 108.4 ?
    H10A C10 H10B . . 107.5 ?
    C14 C15 H15B . . 109.5 ?
    C14 C15 H15C . . 109.5 ?
    H15B C15 H15C . . 109.5 ?
    C14 C15 H15A . . 109.5 ?
    H15B C15 H15A . . 109.5 ?
    H15C C15 H15A . . 109.5 ?
    C13 C12 N3 . . 115.6(4) ?
    C13 C12 H12B . . 108.4 ?
    N3 C12 H12B . . 108.4 ?
    C13 C12 H12A . . 108.4 ?
    N3 C12 H12A . . 108.4 ?
    H12B C12 H12A . . 107.4 ?
    C16 C17 H17B . . 109.5 ?
    C16 C17 H17A . . 109.5 ?
    H17B C17 H17A . . 109.5 ?
    C16 C17 H17C . . 109.5 ?
    H17B C17 H17C . . 109.5 ?
    H17A C17 H17C . . 109.5 ?
    O1 C1 Re1 . . 177.5(4) ?
    N2 C7 C8 . . 122.4(4) ?
    N2 C7 H7 . . 118.8 ?
    C8 C7 H7 . . 118.8 ?
    C17 C16 N3 . . 115.4(4) ?
    C17 C16 H16A . . 108.4 ?
    N3 C16 H16A . . 108.4 ?
    C17 C16 H16B . . 108.4 ?
    N3 C16 H16B . . 108.4 ?
    H16A C16 H16B . . 107.5 ?
    C12 C13 H13C . . 109.5 ?
    C12 C13 H13B . . 109.5 ?
    H13C C13 H13B . . 109.5 ?
    C12 C13 H13A . . 109.5 ?
    H13C C13 H13A . . 109.5 ?
    H13B C13 H13A . . 109.5 ?
    N1 C8 C7 . . 121.1(4) ?
    N1 C8 H8 . . 119.4 ?
    C7 C8 H8 . . 119.4 ?
    N2 C6 C5 . . 123.1(4) ?
    N2 C6 H6 . . 118.5 ?
    C5 C6 H6 . . 118.5 ?
    C10 C11 H11B . . 109.5 ?
    C10 C11 H11A . . 109.5 ?
    H11B C11 H11A . . 109.5 ?
    C10 C11 H11C . . 109.5 ?
    H11B C11 H11C . . 109.5 ?
    H11A C11 H11C . . 109.5 ?
    O3 C3 Re1 . . 177.0(4) ?
    O2 C2 Re1 . . 177.3(4) ?
