# Supplementary material for: Tetra­ethyl­ammonium tricarbonyl­chlorido­(pyrazine-2-carboxyl­ato-N 1,O)rhenate(I)
Source: Acta Crystallogr Sect E Struct Rep Online. 2009 Oct 17;65(Pt 11):m1395. doi: 10.1107/S1600536809042160 (PMC2971389; doi:10.1107/S1600536809042160)
Supplement: Supplementary file 2 [file e-65-m1395-Isup2.hkl]

#
# h,k,l, Fc-squared, Fo-squared, sigma(Fo-squared) and status flag
#
data_I
_shelx_title ' 9Tdv3_0ma in P2(1)/c'
_shelx_refln_list_code          4
_shelx_F_calc_maximum      324.95
_exptl_crystal_F_000      1088.00
_reflns_d_resolution_high  0.7499
 
loop_
 _symmetry_equiv_pos_as_xyz
 'x, y, z'
 '-x, y+1/2, -z+1/2'
 '-x, -y, -z'
 'x, -y-1/2, z-1/2'
 
_cell_length_a     7.9270
_cell_length_b    22.2780
_cell_length_c    10.9030
_cell_angle_alpha  90.000
_cell_angle_beta   90.506
_cell_angle_gamma  90.000
 
_shelx_F_squared_multiplier     1.000
 
loop_
 _refln_index_h
 _refln_index_k
 _refln_index_l
 _refln_F_squared_calc
 _refln_F_squared_meas
 _refln_F_squared_sigma
 _refln_observed_status
   1   0   0    10706.55       -4.04      2.02 o
   2   0   0    44060.55    46934.18    561.42 o
   3   0   0    40530.77    41771.54    510.60 o
   4   0   0     4000.41     5162.47    140.80 o
   5   0   0    70376.23    69610.39   1032.85 o
   6   0   0     7874.54     8278.45    250.91 o
   7   0   0    17362.57    18805.54    512.49 o
   8   0   0    19725.91    19419.49   1402.70 o
   9   0   0       72.55      203.42    117.16 o
  10   0   0    16891.30    16949.89    704.08 o
   1   1   0    87082.84       -7.11      3.56 o
   2   1   0    21876.86    23047.36    203.53 o
   3   1   0    16674.52    17155.28    155.37 o
   4   1   0    65362.72    65256.48    651.66 o
   5   1   0       65.36       55.44     17.58 o
   6   1   0    37763.45    38240.58    433.98 o
   7   1   0    23622.13    24986.64    450.99 o
   8   1   0     2641.93     3062.58    174.56 o
   9   1   0    12862.85    13121.13    646.52 o
  10   1   0      954.69      801.66    128.08 o
   0   2   0    59677.84       -4.91      2.46 o
   1   2   0    10727.22     8056.61    248.53 o
   2   2   0    18265.49    19400.95    174.86 o
   3   2   0    41300.00    43046.00    363.84 o
   4   2   0     1778.19     1817.68     43.39 o
   5   2   0    22989.16    23639.18    280.35 o
   6   2   0     5134.31     5434.43    101.52 o
   7   2   0     8338.49     8227.90    205.49 o
   8   2   0     8971.18     8315.85    282.78 o
   9   2   0      111.72      190.05     79.02 o
  10   2   0     5906.37     6101.38    285.04 o
   1   3   0    35437.71    35379.47    325.78 o
   2   3   0     1865.52     2070.27     30.20 o
   3   3   0     3683.70     3881.32     55.70 o
   4   3   0     8565.58     8728.88    119.73 o
   5   3   0     1957.67     2152.64     68.72 o
   6   3   0     3416.08     3446.56     79.62 o
   7   3   0     5280.66     5323.68    158.75 o
   8   3   0      660.38      463.03     83.64 o
   9   3   0     1455.54     1540.98    146.37 o
  10   3   0      316.64      278.05     97.00 o
   0   4   0     3129.45     3405.09     69.07 o
   1   4   0      203.00      216.44     15.98 o
   2   4   0      877.39      874.97     23.41 o
   3   4   0      446.11      397.63     19.05 o
   4   4   0     2454.72     2874.36     57.95 o
   5   4   0     1086.19     1135.79     41.89 o
   6   4   0      267.64      253.21     26.12 o
   7   4   0      645.25      688.21     75.27 o
   8   4   0      577.04      295.59     72.93 o
   9   4   0        1.09        4.69     63.86 o
  10   4   0      130.60      266.30    116.12 o
   1   5   0     2679.25     2932.76     44.61 o
   2   5   0      260.01      268.01     18.64 o
   3   5   0      189.12      205.67     18.37 o
   4   5   0     3415.84     3914.08     68.82 o
   5   5   0      442.90      470.63     30.55 o
   6   5   0      312.39      238.16     26.53 o
   7   5   0      116.14      113.21     46.03 o
   8   5   0       80.03       39.31     55.12 o
   9   5   0       11.56       35.31     66.40 o
  10   5   0       14.43       31.38     81.66 o
   0   6   0      605.07      639.58     36.13 o
   1   6   0      893.53      977.96     28.84 o
   2   6   0     1853.88     1917.25     41.77 o
   3   6   0     1373.55     1372.71     36.76 o
   4   6   0        4.07        3.32     13.49 o
   5   6   0     7719.54     7986.24    131.07 o
   6   6   0      637.76      600.76     37.29 o
   7   6   0      898.52      959.08     94.59 o
   8   6   0      603.63      534.56     89.58 o
   9   6   0      517.49      467.49     98.37 o
  10   6   0      513.60      359.88    102.86 o
   1   7   0    12366.27    12688.70    141.85 o
   2   7   0    24864.14    26245.76    258.19 o
   3   7   0     6774.54     6811.34    101.05 o
   4   7   0     9373.87     9577.40    139.09 o
   5   7   0     1131.89     1148.71     47.56 o
   6   7   0     3806.00     3789.96    111.04 o
   7   7   0     3251.11     3416.73    144.69 o
   8   7   0     1067.73      869.20    107.89 o
   9   7   0     5793.08     6469.46    275.45 o
  10   7   0      251.45      254.70     95.45 o
   0   8   0    27762.86    27684.63    401.32 o
   1   8   0     2118.54     2099.26     60.15 o
   2   8   0    38990.90    40165.84    394.13 o
   3   8   0    18549.27    18665.85    213.65 o
   4   8   0     1093.12     1181.14     43.43 o
   5   8   0    29647.54    29052.54    356.65 o
   6   8   0     5688.95     5928.98    130.54 o
   7   8   0     7087.53     7190.94    210.95 o
   8   8   0     8820.92     9278.50    352.69 o
   9   8   0       67.12       33.64     77.36 o
  10   8   0     7087.78     7543.47    323.43 o
   1   9   0    50302.84    50363.47    483.28 o
   2   9   0    37099.64    36897.07    471.16 o
   3   9   0    17064.22    16854.40    229.66 o
   4   9   0    51537.63    51775.17    537.78 o
   5   9   0       46.57      114.29     25.52 o
   6   9   0    39388.14    39225.07    576.58 o
   7   9   0     9541.17     9996.67    292.30 o
   8   9   0     3184.34     2599.87    195.51 o
   9   9   0    17364.71    18074.69    517.45 o
  10   9   0     1114.88      965.04    141.52 o
   0  10   0    44562.61    44635.15    626.85 o
   1  10   0    18479.46    19813.70    240.53 o
   2  10   0    48068.54    48170.86    526.19 o
   3  10   0    44585.16    44356.87    554.52 o
   4  10   0     4188.21     4322.40     93.77 o
   5  10   0    34679.78    34820.38    409.98 o
   6  10   0     5912.17     5883.58    154.27 o
   7  10   0    11577.62    11684.10    275.46 o
   8  10   0    18551.64    18214.90    452.27 o
   9  10   0      517.25      396.78     99.05 o
   1  11   0    48251.77    48496.40    556.77 o
   2  11   0    13124.85    13168.23    202.14 o
   3  11   0    11397.74    11408.66    190.46 o
   4  11   0    28161.75    27542.39    346.26 o
   5  11   0      969.95      924.66     52.52 o
   6  11   0    13786.89    13392.96    274.91 o
   7  11   0     6968.07     7212.96    210.88 o
   8  11   0     1936.91     1645.15    131.22 o
   9  11   0    14232.29    14283.41    525.64 o
   0  12   0    10343.75    10545.11    265.62 o
   1  12   0     2031.01     1986.37     83.45 o
   2  12   0     9302.35     9447.89    164.93 o
   3  12   0     9613.58     9499.43    180.19 o
   4  12   0      836.18      862.86     52.04 o
   5  12   0    15645.77    15936.51    333.30 o
   6  12   0     1382.39     1368.22     90.60 o
   7  12   0     3455.66     3254.94    146.62 o
   8  12   0     5239.22     4867.13    240.31 o
   9  12   0       16.30        4.25     79.21 o
   1  13   0     2157.00     2309.48     85.42 o
   2  13   0     6315.43     6508.15    140.59 o
   3  13   0     1541.73     1507.38     84.16 o
   4  13   0      361.81      326.87     57.73 o
   5  13   0      882.50      946.14     71.92 o
   6  13   0      318.29      291.36     51.82 o
   7  13   0     1259.53     1283.55    109.86 o
   8  13   0      241.55      167.14     72.86 o
   9  13   0      496.98      457.25    101.26 o
   0  14   0      223.05      227.30     51.53 o
   1  14   0      429.12      379.33     44.34 o
   2  14   0     2149.31     2304.73    100.40 o
   3  14   0       62.37       88.11     31.98 o
   4  14   0      260.89      211.88     38.05 o
   5  14   0       54.45       -4.37     33.25 o
   6  14   0     1168.87     1004.98     81.98 o
   7  14   0       17.94       38.09     57.11 o
   8  14   0      143.42      107.63     70.91 o
   9  14   0      151.16       90.58     81.93 o
   1  15   0      635.29      759.47     56.60 o
   2  15   0      528.87      445.74     49.82 o
   3  15   0       82.15       69.60     33.70 o
   4  15   0      525.93      598.54     64.46 o
   5  15   0       10.58       44.31     38.82 o
   6  15   0      397.47      311.01     59.52 o
   7  15   0      652.81      517.83     89.18 o
   8  15   0        3.68      -20.33     66.93 o
   9  15   0      312.42      175.63     89.11 o
   0  16   0      712.44     1013.22    105.70 o
   1  16   0       44.68       80.06     30.44 o
   2  16   0     4575.11     4401.36    139.69 o
   3  16   0     4653.84     4739.43    170.55 o
   4  16   0      411.76      371.62     62.56 o
   5  16   0      917.17      891.98     81.58 o
   6  16   0     1046.23      906.01     92.81 o
   7  16   0      698.10      679.16    102.28 o
   8  16   0     2077.70     2248.30    172.87 o
   1  17   0     7518.60     7636.50    201.21 o
   2  17   0     7145.91     7006.83    181.04 o
   3  17   0     2603.40     2565.65    198.09 o
   4  17   0    10129.03     9458.58    259.20 o
   5  17   0      882.04      810.29    138.32 o
   6  17   0     1335.42     1223.23    107.02 o
   7  17   0     1758.01     1726.29    149.34 o
   8  17   0     1865.20     1976.62    170.64 o
   0  18   0    21654.89    21862.69    623.15 o
   1  18   0     1166.82     1647.30    101.10 o
   2  18   0    17864.90    18225.49    343.18 o
   3  18   0    18772.09    19013.03    447.60 o
   4  18   0     1945.57     1748.25    121.95 o
   5  18   0    12676.31    13282.80    367.68 o
   6  18   0     3599.53     3281.85    166.31 o
   7  18   0     4019.19     4020.79    220.45 o
   8  18   0     9770.55     9811.45    352.59 o
   1  19   0    26097.93    27350.52    608.56 o
   2  19   0    12557.32    12116.75    282.16 o
   3  19   0     9369.18     8936.21    280.30 o
   4  19   0    24250.93    23877.54    582.12 o
   5  19   0       10.40       18.04     54.97 o
   6  19   0    10432.33    10660.34    296.08 o
   7  19   0     7449.28     7223.61    292.58 o
   8  19   0     3724.22     3851.27    234.45 o
   0  20   0    24758.23    24787.71    701.28 o
   1  20   0     1226.74     1747.88    111.47 o
   2  20   0    11667.52    11701.00    304.79 o
   3  20   0    20130.24    19797.01    477.02 o
   4  20   0      961.61      641.18    145.86 o
   5  20   0    20530.53    20356.13    503.77 o
   6  20   0      751.97      685.78    110.05 o
   7  20   0     7284.35     7190.02    299.74 o
   1  21   0    14939.83    14958.12    333.64 o
   2  21   0     3456.39     3641.72    171.49 o
   3  21   0     2349.05     2114.39    154.40 o
   4  21   0    11142.49    10702.40    333.08 o
   5  21   0      104.80       93.25     67.44 o
   6  21   0    10398.65    10086.82    301.38 o
   7  21   0     4045.36     4138.68    241.40 o
   0  22   0     3044.50     3367.73    205.30 o
   1  22   0     1046.79     1318.55    112.91 o
   2  22   0     1337.04     1359.97    127.71 o
   3  22   0     3270.80     3465.79    195.02 o
   4  22   0     1111.99     1324.44    264.92 o
   5  22   0     2042.57     2253.43    169.83 o
   6  22   0      351.95      273.98     88.31 o
   7  22   0     1066.98      816.36    134.52 o
   1  23   0      550.52      493.27     89.20 o
   2  23   0       89.17       38.11     59.49 o
   3  23   0       58.95       19.38     64.38 o
   4  23   0     1426.36     1366.19    166.80 o
   5  23   0       73.00      117.08     70.99 o
   6  23   0      867.63      883.18    131.42 o
   0  24   0       68.38      -21.35    150.37 o
   1  24   0      176.95      118.81     75.72 o
   2  24   0       78.71       29.45     63.89 o
   3  24   0       22.76      -66.29     67.79 o
   4  24   0       10.03      -30.60     70.43 o
   5  24   0        5.69       69.29     78.26 o
   6  24   0      168.37      101.40     88.40 o
   1  25   0      315.66      235.86     90.43 o
   2  25   0       14.34       30.58     74.46 o
   3  25   0       72.18       79.58     88.77 o
   4  25   0      760.48      580.18    113.45 o
   5  25   0       25.73      176.96     84.21 o
   0  26   0     3379.44     3776.49    335.36 o
   1  26   0      411.65      481.87    163.49 o
   2  26   0     1204.68     1296.62    153.54 o
   3  26   0      680.09      615.00    125.06 o
   4  26   0        7.86      -54.58     79.67 o
   5  26   0     1391.82     1242.46    281.67 o
   1  27   0     4837.04     5039.40    282.34 o
   2  27   0     2167.25     2075.16    218.70 o
   3  27   0     2226.60     2051.23    196.65 o
   4  27   0     5097.81     5029.42    294.07 o
   0  28   0    12026.16    12986.67   1120.07 o
   1  28   0     2547.59     3258.84    237.07 o
   2  28   0     8820.21     8575.19    411.64 o
   3  28   0     8071.51     9174.12    510.59 o
   1  29   0    17250.68    18751.92    652.09 o
   2  29   0     2494.63     2616.57    254.32 o
 -10   1   1     1371.38     1229.65    148.88 o
  -9   1   1       10.04       55.43     70.03 o
  -8   1   1     1516.83     1777.44    159.21 o
  -7   1   1      999.33     1095.06     84.03 o
  -6   1   1     8289.47     8790.71    144.58 o
  -5   1   1     2736.38     2754.38     83.06 o
  -4   1   1     2582.43     3019.10     63.79 o
  -3   1   1      319.17      297.87     17.52 o
  -2   1   1    21337.29    23069.16    212.68 o
  -1   1   1    22631.75    20628.09    270.60 o
   0   1   1     7044.54       -2.31      1.15 o
   1   1   1     8669.32     7865.55    214.20 o
   2   1   1     7586.40     8264.24     85.15 o
   3   1   1     9950.41    10759.63    119.13 o
   4   1   1     2041.59     1985.67     39.93 o
   5   1   1     5886.96     6186.13    119.15 o
   6   1   1       10.83       45.84     17.99 o
   7   1   1     4995.38     5139.18    192.91 o
   8   1   1     2190.91     1996.92    141.08 o
   9   1   1      311.92      363.55     85.07 o
  10   1   1     1166.50     1007.09    128.32 o
 -10   2   1     1801.35     1584.57    165.41 o
  -9   2   1     6274.29     6202.85    429.48 o
  -8   2   1      178.65      131.17     60.93 o
  -7   2   1    10267.13    10743.97    253.00 o
  -6   2   1     7696.76     7675.24    128.88 o
  -5   2   1     4785.54     4820.41     96.80 o
  -4   2   1    28614.73    28629.49    353.44 o
  -3   2   1     1579.48     1617.26     34.71 o
  -2   2   1    37072.42    37982.64    328.80 o
  -1   2   1     4649.19     5376.80     81.80 o
   0   2   1    10265.52       -4.49      2.25 o
   1   2   1    55120.46    50612.17   1389.34 o
   2   2   1     4919.42     5926.15     70.04 o
   3   2   1    27299.95    27947.97    265.97 o
   4   2   1    17063.82    17441.68    192.71 o
   5   2   1     1844.82     1896.29     81.48 o
   6   2   1    16405.19    16296.44    275.15 o
   7   2   1      365.61      422.08     63.82 o
   8   2   1     8918.80     8550.74    351.06 o
   9   2   1     3321.67     3285.31    192.33 o
  10   2   1      346.11      294.96     94.96 o
 -10   3   1     4085.10     4273.84    252.67 o
  -9   3   1     1863.12     1991.85    169.79 o
  -8   3   1    10170.34    10062.60    328.11 o
  -7   3   1     2196.34     2435.98    118.62 o
  -6   3   1    16738.30    17108.65    231.56 o
  -5   3   1    19980.46    20085.60    242.88 o
  -4   3   1     1289.40     1251.64     38.39 o
  -3   3   1    17152.06    17216.81    164.83 o
  -2   3   1    19941.17    21309.29    195.58 o
  -1   3   1    34391.91    36533.53    330.05 o
   0   3   1    29134.83    25190.85    578.09 o
   1   3   1     4450.81     4878.17     63.38 o
   2   3   1    12131.27    12369.79    138.93 o
   3   3   1    15960.78    16472.78    166.55 o
   4   3   1    14020.36    14265.32    170.70 o
   5   3   1    21608.96    22054.69    266.90 o
   6   3   1      824.50      858.03     46.49 o
   7   3   1    12258.44    11864.14    324.49 o
   8   3   1     4682.66     4373.97    199.01 o
   9   3   1     4216.87     4023.90    210.00 o
  10   3   1     6876.72     7151.09    293.39 o
 -10   4   1     4445.34     4714.55    263.95 o
  -9   4   1     8311.89     8394.76    315.51 o
  -8   4   1      653.77      728.65    103.52 o
  -7   4   1    19391.74    19721.99    389.37 o
  -6   4   1     5697.79     5581.89    124.92 o
  -5   4   1    11632.21    11509.39    157.13 o
  -4   4   1    18278.09    17651.58    238.90 o
  -3   4   1       82.70       89.41     12.09 o
  -2   4   1    16477.24    16884.78    158.30 o
  -1   4   1    25474.34    27162.00    242.59 o
   0   4   1    49289.27    50112.16    483.11 o
   1   4   1    65190.01    64525.71    583.53 o
   2   4   1     1462.65     1560.04     33.89 o
   3   4   1    16083.89    15736.09    168.06 o
   4   4   1    17708.42    18119.24    203.45 o
   5   4   1     5576.42     5560.42    108.05 o
   6   4   1    26313.46    27151.94    343.53 o
   7   4   1      795.70      719.00     80.35 o
   8   4   1     6658.53     6254.53    245.87 o
   9   4   1     5009.30     5101.58    235.39 o
  10   4   1      533.60      521.01    106.09 o
 -10   5   1     2076.45     2071.34    191.64 o
  -9   5   1     2397.04     2074.85    172.96 o
  -8   5   1    13977.44    13356.82    396.33 o
  -7   5   1      572.50      514.32     64.53 o
  -6   5   1    22015.97    21928.31    395.09 o
  -5   5   1    18447.39    18467.91    224.44 o
  -4   5   1     7115.91     7266.82    124.16 o
  -3   5   1    35998.63    36957.42    334.76 o
  -2   5   1      118.64      130.94     14.11 o
  -1   5   1    35854.21    37776.83    342.35 o
   0   5   1    57225.98    57766.47    559.25 o
   1   5   1      290.79      370.50     29.63 o
   2   5   1    23334.94    23978.57    234.53 o
   3   5   1     3070.89     3218.06     60.54 o
   4   5   1     9387.33     9147.39    115.83 o
   5   5   1    13797.27    13627.17    186.62 o
   6   5   1     2789.04     2882.89     80.04 o
   7   5   1    15201.56    15620.37    350.34 o
   8   5   1     1998.87     2030.28    145.67 o
   9   5   1     4239.25     4349.26    241.56 o
  10   5   1     8537.65     8943.92    407.62 o
 -10   6   1     3932.67     4040.40    250.48 o
  -9   6   1     7143.88     7251.91    297.92 o
  -8   6   1      912.38      628.61    125.79 o
  -7   6   1    17785.15    18274.43    371.48 o
  -6   6   1     6608.21     6844.58    123.96 o
  -5   6   1     7939.82     8223.95    132.48 o
  -4   6   1    37367.50    36562.35    387.29 o
  -3   6   1     1648.45     1775.46     54.18 o
  -2   6   1    30305.09    31339.67    281.54 o
  -1   6   1    14482.79    15412.24    164.30 o
   0   6   1     1663.08     1924.18     50.16 o
   1   6   1    36083.34    36659.74    352.88 o
   2   6   1      704.70      728.93     25.13 o
   3   6   1    31569.80    31255.94    315.77 o
   4   6   1     6780.16     6471.04    120.48 o
   5   6   1     3930.86     4077.93     85.32 o
   6   6   1    23194.40    23255.20    296.99 o
   7   6   1     1072.54      924.68    139.99 o
   8   6   1     6735.32     6690.90    248.25 o
   9   6   1     4559.11     4893.90    233.94 o
  10   6   1      994.02      910.10    129.87 o
 -10   7   1     4387.31     4608.10    264.75 o
  -9   7   1     1111.20     1114.79    135.98 o
  -8   7   1    14164.07    14036.77    414.21 o
  -7   7   1     1349.96     1387.73    121.10 o
  -6   7   1    10606.45    10306.59    173.94 o
  -5   7   1    10478.72    10254.14    156.31 o
  -4   7   1     3353.31     3399.19     72.03 o
  -3   7   1    33770.44    33993.12    360.68 o
  -2   7   1     3596.91     3833.32     59.93 o
  -1   7   1    30507.36    32145.70    326.53 o
   0   7   1    65866.98    66065.43    627.20 o
   1   7   1      432.96      392.82     22.14 o
   2   7   1    51459.10    51110.34    480.18 o
   3   7   1     2459.54     2399.40     47.07 o
   4   7   1    15154.30    15550.11    192.88 o
   5   7   1    19397.61    19306.34    250.49 o
   6   7   1      318.69      291.19     33.52 o
   7   7   1    13357.68    13148.04    331.45 o
   8   7   1     2018.50     2052.00    147.60 o
   9   7   1     4839.89     4969.84    359.14 o
  10   7   1     5878.30     5874.00    300.05 o
 -10   8   1     1476.11     1423.14    168.98 o
  -9   8   1     1531.86     1741.06    192.73 o
  -8   8   1       18.05       53.85     63.61 o
  -7   8   1     6768.18     7162.22    214.37 o
  -6   8   1     7988.63     7836.68    162.53 o
  -5   8   1    10565.10    10254.38    172.46 o
  -4   8   1    18462.43    18774.57    248.71 o
  -3   8   1      912.21      881.73     37.42 o
  -2   8   1    11423.42    11588.08    142.74 o
  -1   8   1    25023.95    26502.19    271.56 o
   0   8   1     2502.84     2513.59     54.74 o
   1   8   1    11936.91    12164.14    150.72 o
   2   8   1     3124.88     3388.14     59.18 o
   3   8   1    15388.17    15420.67    192.95 o
   4   8   1     8543.82     8515.42    116.08 o
   5   8   1     4011.72     4243.07     90.73 o
   6   8   1     7066.57     6874.44    130.31 o
   7   8   1     1123.29     1303.53    120.88 o
   8   8   1     6162.99     6119.81    309.27 o
   9   8   1     3463.02     3904.27    216.28 o
  10   8   1     1118.39     1215.10    148.05 o
 -10   9   1     1193.62     1489.85    169.66 o
  -9   9   1       92.77      131.93     87.63 o
  -8   9   1      891.33     1039.52    130.70 o
  -7   9   1      271.17      289.94     62.58 o
  -6   9   1       70.11       87.21     36.46 o
  -5   9   1     2967.84     3128.21     90.86 o
  -4   9   1       33.39       21.68     16.66 o
  -3   9   1     3159.53     3092.59     69.24 o
  -2   9   1      689.28      791.57     33.76 o
  -1   9   1     2344.83     2291.93     54.61 o
   0   9   1     2822.74     2903.27     80.09 o
   1   9   1       21.48       15.15     15.35 o
   2   9   1    11693.75    12292.62    156.69 o
   3   9   1      418.15      449.11     30.47 o
   4   9   1     2721.35     2728.59     64.48 o
   5   9   1     2688.68     2575.43     73.88 o
   6   9   1     1255.24     1171.02     65.50 o
   7   9   1     2206.76     2037.02    197.24 o
   8   9   1      217.19       91.45     61.11 o
   9   9   1     1054.64     1047.14    128.89 o
  10   9   1      228.65      166.44    139.41 o
  -9  10   1       80.74       73.85     84.38 o
  -8  10   1       29.95       11.38     63.89 o
  -7  10   1      227.12      316.16     64.30 o
  -6  10   1     1711.91     1672.75    100.38 o
  -5  10   1      488.31      534.01     45.09 o
  -4  10   1     1679.85     1784.08     65.91 o
  -3  10   1       18.47        3.21     16.57 o
  -2  10   1      207.80      294.03     28.92 o
  -1  10   1      246.12      229.13     23.69 o
   0  10   1       97.56       88.13     16.76 o
   1  10   1     1444.89     1587.62     63.45 o
   2  10   1     4031.62     4427.23     87.47 o
   3  10   1      147.13      169.52     22.53 o
   4  10   1      344.34      324.06     29.16 o
   5  10   1      894.75      869.50     48.21 o
   6  10   1        9.12       22.61     32.87 o
   7  10   1       83.87       36.47     47.02 o
   8  10   1       93.61      119.78     61.49 o
   9  10   1     1102.18     1419.64    144.87 o
  -9  11   1      348.53      272.16     98.13 o
  -8  11   1     6773.43     6760.21    257.96 o
  -7  11   1      181.51      168.08     52.53 o
  -6  11   1     5116.76     5321.97    159.47 o
  -5  11   1     7317.10     7476.24    153.28 o
  -4  11   1       74.03       71.49     23.15 o
  -3  11   1    19192.04    19974.52    266.69 o
  -2  11   1     8579.76     8726.70    159.31 o
  -1  11   1     6370.59     6637.66    131.94 o
   0  11   1     6228.14     5987.34    131.13 o
   1  11   1      531.25      500.42     36.96 o
   2  11   1    19922.68    20111.85    321.62 o
   3  11   1     5034.78     5191.15    109.38 o
   4  11   1     7848.07     8242.88    185.96 o
   5  11   1     7217.31     7274.01    156.51 o
   6  11   1        3.34       11.13     35.99 o
   7  11   1     5082.78     5075.82    178.28 o
   8  11   1     2659.47     2673.32    208.61 o
   9  11   1     1677.39     1569.56    144.33 o
  -9  12   1     6665.66     6306.53    301.56 o
  -8  12   1       11.40       -2.03     61.48 o
  -7  12   1     8678.67     8418.92    235.23 o
  -6  12   1     3826.33     3751.96    183.09 o
  -5  12   1     7546.03     7550.38    156.41 o
  -4  12   1    15888.02    15587.01    242.60 o
  -3  12   1      256.43      223.84     30.51 o
  -2  12   1    30417.38    30382.50    431.69 o
  -1  12   1    21679.89    21970.29    318.36 o
   0  12   1     5348.25     5566.70    129.72 o
   1  12   1    24138.51    23895.77    436.06 o
   2  12   1     3807.94     3877.05    110.57 o
   3  12   1    21813.57    21717.16    315.09 o
   4  12   1    10929.76    10782.35    173.20 o
   5  12   1     1945.94     1815.70     72.02 o
   6  12   1     7658.85     7731.27    197.19 o
   7  12   1      286.14      169.39     55.34 o
   8  12   1     8500.87     8900.25    294.49 o
   9  12   1     5654.36     5556.04    248.50 o
  -9  13   1     1789.73     1421.42    167.75 o
  -8  13   1    10512.76    10397.49    333.59 o
  -7  13   1      693.63      576.79     82.45 o
  -6  13   1    15940.84    15301.42    362.04 o
  -5  13   1    12792.37    12197.61    236.34 o
  -4  13   1     2837.65     2877.93     98.88 o
  -3  13   1    37044.63    37036.12    522.26 o
  -2  13   1     3856.72     3759.15    180.19 o
  -1  13   1    15386.86    15080.28    270.05 o
   0  13   1     7599.68     7591.69    180.13 o
   1  13   1     1562.79     1578.80     75.33 o
   2  13   1    37277.36    36771.91    551.82 o
   3  13   1     5752.90     6285.29    136.47 o
   4  13   1    19999.84    20041.70    288.99 o
   5  13   1    16999.85    17058.95    360.18 o
   6  13   1       58.66       20.96     39.77 o
   7  13   1    13369.51    13103.22    311.82 o
   8  13   1     3383.60     3236.57    185.58 o
   9  13   1     3026.28     3125.90    214.25 o
  -9  14   1    11296.67    11565.80    586.48 o
  -8  14   1     1714.06     1875.78    159.16 o
  -7  14   1    12383.83    12501.89    329.71 o
  -6  14   1      862.55      868.48     86.24 o
  -5  14   1     6468.25     6545.18    198.37 o
  -4  14   1    21476.89    21990.00    363.74 o
  -3  14   1     1173.62     1307.27     76.95 o
  -2  14   1    44157.16    43314.97    634.22 o
  -1  14   1     5935.79     5875.12    141.82 o
   0  14   1    15059.87    15349.82    281.19 o
   1  14   1    34296.70    34237.38    573.05 o
   2  14   1       16.75       28.94     26.50 o
   3  14   1    27724.98    27435.99    455.45 o
   4  14   1     9450.69     9266.37    180.51 o
   5  14   1     3567.59     3684.69    139.03 o
   6  14   1    18536.99    18409.69    376.19 o
   7  14   1      475.22      406.66     70.31 o
   8  14   1    10597.00    10445.74    331.57 o
   9  14   1     4826.89     4566.79    236.11 o
  -9  15   1     4393.82     4061.91    258.60 o
  -8  15   1    12323.01    11893.03    404.96 o
  -7  15   1       91.14       54.04     60.27 o
  -6  15   1     5809.30     5798.28    210.97 o
  -5  15   1     6347.67     6380.70    178.65 o
  -4  15   1     5687.05     5277.30    152.70 o
  -3  15   1    30755.64    30415.19    457.85 o
  -2  15   1      500.44      568.12     53.36 o
  -1  15   1    19878.74    19699.20    343.89 o
   0  15   1    17580.03    18182.04    383.00 o
   1  15   1     4901.84     5366.48    153.91 o
   2  15   1    28660.27    27501.23    450.48 o
   3  15   1     2015.98     1968.17     95.83 o
   4  15   1    14401.35    14206.31    246.21 o
   5  15   1    19882.61    19117.35    375.16 o
   6  15   1       24.48       98.43     47.02 o
   7  15   1     9998.11     9876.46    291.11 o
   8  15   1     2703.06     2286.98    167.41 o
   9  15   1     2818.89     3171.92    217.99 o
  -8  16   1      304.94      332.56     91.61 o
  -7  16   1    13040.00    12572.74    343.27 o
  -6  16   1     4003.25     3697.36    311.31 o
  -5  16   1     6559.38     6430.88    184.71 o
  -4  16   1    18320.14    17506.95    359.13 o
  -3  16   1      931.36      962.06     70.57 o
  -2  16   1    30641.40    30693.74    465.54 o
  -1  16   1     7811.54     7828.26    187.45 o
   0  16   1     8832.49     9736.30    216.57 o
   1  16   1    24126.52    24194.52    387.66 o
   2  16   1      119.89      142.98     35.97 o
   3  16   1    21204.91    20833.90    366.67 o
   4  16   1    10794.91    10495.00    270.73 o
   5  16   1     6107.39     5940.56    198.35 o
   6  16   1    17495.77    17520.83    375.41 o
   7  16   1      325.81      427.51     83.39 o
   8  16   1     7022.39     6747.78    273.87 o
  -8  17   1     6031.36     6185.71    278.10 o
  -7  17   1       63.85       43.89     71.09 o
  -6  17   1     7618.84     7553.70    254.07 o
  -5  17   1     8237.10     8240.71    237.03 o
  -4  17   1     1032.66     1009.23     89.98 o
  -3  17   1    18818.14    17914.88    320.00 o
  -2  17   1     1920.38     1914.18     99.32 o
  -1  17   1    14558.01    14614.01    287.80 o
   0  17   1    14818.08    15244.60    444.67 o
   1  17   1     1315.65     1497.46     86.08 o
   2  17   1    22580.90    22191.29    370.40 o
   3  17   1     3839.35     3964.02    148.88 o
   4  17   1     8225.04     8238.16    255.84 o
   5  17   1    13831.93    13645.24    331.44 o
   6  17   1       81.86       54.85     55.72 o
   7  17   1    10453.98    10381.70    400.74 o
   8  17   1     3353.14     3378.54    208.38 o
  -8  18   1       14.92       -7.95     83.96 o
  -7  18   1     4023.98     3802.98    271.42 o
  -6  18   1      995.44      979.28    110.70 o
  -5  18   1     1161.05     1066.40     98.34 o
  -4  18   1     4466.62     4524.08    174.61 o
  -3  18   1      340.35      360.74     55.99 o
  -2  18   1     9152.65     8964.02    214.57 o
  -1  18   1     3471.51     3573.08    143.28 o
   0  18   1     3332.74     3522.47    142.56 o
   1  18   1    12541.23    12493.45    252.67 o
   2  18   1     2064.28     2058.91    103.84 o
   3  18   1     6119.33     6074.91    206.78 o
   4  18   1     3179.73     3168.95    168.79 o
   5  18   1      710.45      708.49     93.94 o
   6  18   1     3291.04     3436.49    179.10 o
   7  18   1      191.02       79.01     68.91 o
   8  18   1     2554.01     2190.03    177.11 o
  -8  19   1       33.31      -50.79     99.17 o
  -7  19   1      107.30       55.56     76.84 o
  -6  19   1     2827.65     2812.74    174.11 o
  -5  19   1     2040.46     2038.24    144.53 o
  -4  19   1      153.33      135.32     56.18 o
  -3  19   1      452.74      370.69     68.25 o
  -2  19   1     1366.89     1344.69     91.00 o
  -1  19   1       49.83       77.62     40.21 o
   0  19   1       79.57      175.08     48.39 o
   1  19   1        1.04       92.62     41.52 o
   2  19   1      269.10      187.65     51.77 o
   3  19   1      260.05      236.75     59.83 o
   4  19   1     1379.61     1336.94    121.25 o
   5  19   1      197.24      201.53     70.97 o
   6  19   1      303.62      137.17     73.85 o
   7  19   1      264.79       72.00     81.07 o
   8  19   1      107.54       98.03     84.69 o
  -7  20   1     1365.01     1356.11    149.17 o
  -6  20   1      345.90      371.91     84.61 o
  -5  20   1       32.84       45.11     59.37 o
  -4  20   1     4695.77     4710.01    190.18 o
  -3  20   1        6.91       30.29     51.07 o
  -2  20   1     2483.02     2400.64    121.31 o
  -1  20   1      716.55      808.85     76.50 o
   0  20   1      442.57      575.62     67.47 o
   1  20   1     2584.83     2733.86    132.20 o
   2  20   1      297.97      231.09     56.97 o
   3  20   1     3146.61     3140.15    174.68 o
   4  20   1      296.28       66.92    101.55 o
   5  20   1       66.10      100.49     64.07 o
   6  20   1     3663.79     3504.03    230.54 o
   7  20   1      151.20      122.17     80.28 o
  -7  21   1     1902.17     1907.67    178.51 o
  -6  21   1     2708.95     2947.14    186.81 o
  -5  21   1     3300.03     3143.19    183.49 o
  -4  21   1     1630.23     1679.64    126.10 o
  -3  21   1     8630.08     8573.37    266.92 o
  -2  21   1     1677.71     1477.04    179.97 o
  -1  21   1     6409.09     6741.69    195.60 o
   0  21   1     8218.83     8562.82    223.39 o
   1  21   1      543.66      661.50     77.45 o
   2  21   1     9566.91     9265.44    272.61 o
   3  21   1     3887.76     3939.46    198.09 o
   4  21   1     4129.19     3978.05    225.59 o
   5  21   1     7552.98     7906.79    486.65 o
   6  21   1        2.21      -35.49     72.66 o
   7  21   1     4116.35     4168.21    221.84 o
  -7  22   1     6338.59     6718.50    333.98 o
  -6  22   1     1410.66     1414.26    170.73 o
  -5  22   1     5257.07     4919.85    227.26 o
  -4  22   1    10642.49    10702.11    294.70 o
  -3  22   1      139.87      144.37     65.03 o
  -2  22   1    12575.76    12875.15    369.07 o
  -1  22   1     6318.06     6473.43    246.97 o
   0  22   1     6097.26     6597.73    247.14 o
   1  22   1    16219.76    16520.48    394.28 o
   2  22   1      346.99      444.62     79.60 o
   3  22   1    12784.73    12619.36    530.95 o
   4  22   1     6995.00     6689.75    332.38 o
   5  22   1     1391.39     1491.06    156.13 o
   6  22   1     7567.40     7883.76    308.30 o
   7  22   1      877.94      913.15    129.01 o
  -6  23   1    11219.78    11155.79    359.14 o
  -5  23   1     9009.88     8823.38    305.47 o
  -4  23   1     3145.74     3073.39    184.31 o
  -3  23   1    16683.97    16167.52    404.23 o
  -2  23   1     1113.69     1189.99    126.61 o
  -1  23   1     8213.28     8419.92    316.23 o
   0  23   1    10590.89    11507.25    337.67 o
   1  23   1     1202.96     1753.46    133.23 o
   2  23   1    20069.22    19822.36    492.04 o
   3  23   1     2503.32     2344.64    212.76 o
   4  23   1     7020.22     6883.25    301.76 o
   5  23   1     5135.64     5151.50    252.27 o
   6  23   1      886.52      893.46    128.70 o
  -6  24   1     1448.79     1385.29    176.49 o
  -5  24   1     9577.27     9475.34    325.23 o
  -4  24   1     8229.39     8459.91    307.84 o
  -3  24   1      302.69      320.53     86.03 o
  -2  24   1    12113.63    11591.65    605.64 o
  -1  24   1     3560.94     3716.94    279.45 o
   0  24   1     7622.28     8076.89    314.91 o
   1  24   1    12150.56    12159.38    363.78 o
   2  24   1       66.74      252.70     73.20 o
   3  24   1    11444.37    11649.45    504.89 o
   4  24   1     7007.38     6773.00    307.53 o
   5  24   1     2698.91     2720.38    196.50 o
   6  24   1     6723.62     7041.38    379.48 o
  -5  25   1     3185.35     3273.59    389.74 o
  -4  25   1     2208.83     2319.20    203.94 o
  -3  25   1    13217.11    13393.19    406.79 o
  -2  25   1      697.47      747.14    121.69 o
  -1  25   1    10111.30    10317.85    482.39 o
   0  25   1     9995.54    10454.57    583.78 o
   1  25   1     2009.60     2174.78    183.59 o
   2  25   1    14273.40    13779.22    444.31 o
   3  25   1     1422.82     1172.16    212.76 o
   4  25   1     3601.28     3596.02    240.76 o
   5  25   1     6717.61     6246.44    315.81 o
  -5  26   1     3430.18     3331.66    256.50 o
  -4  26   1     9032.99     9006.57    386.39 o
  -3  26   1        6.93        1.90     78.43 o
  -2  26   1     8167.52     8408.71    328.85 o
  -1  26   1     3534.98     3870.26    242.04 o
   0  26   1     4700.38     5078.60    304.01 o
   1  26   1    11150.85    11752.46    550.35 o
   2  26   1       92.02      272.79    161.83 o
   3  26   1     7532.69     7226.44    461.52 o
   4  26   1     5248.26     5388.21    396.27 o
   5  26   1     3075.46     2815.37    249.06 o
  -4  27   1      534.48      385.89    132.44 o
  -3  27   1     6864.44     6869.41    335.13 o
  -2  27   1      564.71      569.50    106.58 o
  -1  27   1     3917.72     4131.79    254.83 o
   0  27   1     5589.41     6463.29    307.68 o
   1  27   1      386.34      525.07    112.11 o
   2  27   1     6784.66     7244.63    533.33 o
   3  27   1     2384.14     2696.34    248.88 o
   4  27   1     1985.69     2112.17    206.86 o
  -3  28   1      287.75      207.03    115.33 o
  -2  28   1     2598.38     3151.87    240.87 o
  -1  28   1     1853.06     1763.08    188.11 o
   0  28   1     1410.87     1483.66    172.65 o
   1  28   1     1424.63     1542.65    200.25 o
   2  28   1        0.59      169.63    101.68 o
   3  28   1     1653.64     1490.44    202.19 o
  -2  29   1       89.45       87.08    101.74 o
  -1  29   1       28.31      110.15    107.25 o
   0  29   1      281.04      370.03    115.27 o
   1  29   1        0.36      -24.35    107.29 o
   2  29   1        6.43       59.00    110.80 o
 -10   0   2      695.08      614.94    176.05 o
  -9   0   2     9687.82    10541.48    517.63 o
  -8   0   2    16317.84    16847.94    659.42 o
  -7   0   2     1326.44     1537.06    161.58 o
  -6   0   2    34591.60    33858.86    865.18 o
  -5   0   2     1031.03      991.78     69.24 o
  -4   0   2    13829.99    13599.52    402.54 o
  -3   0   2    61566.56    62331.28    758.21 o
  -2   0   2    13635.12    14413.18    212.50 o
  -1   0   2   105590.85   104227.13   1360.67 o
   0   0   2     1701.14     2047.00     41.99 o
   1   0   2    50759.30    49040.48    815.88 o
   2   0   2   105078.13   103071.12   2763.14 o
   3   0   2      804.13      841.87     51.13 o
   4   0   2    74115.96    74318.10   1009.15 o
   5   0   2    13890.15    14282.59    247.33 o
   6   0   2    18755.06    19011.93    359.88 o
   7   0   2    28944.78    27663.96    840.04 o
   8   0   2       12.21       81.05     85.55 o
   9   0   2    21259.57    21740.62    763.24 o
  10   0   2     7484.65     8369.14    435.15 o
 -10   1   2     8133.86     8506.70    515.82 o
  -9   1   2     1443.10     1395.92    149.93 o
  -8   1   2     6181.08     6361.67    262.46 o
  -7   1   2    19531.07    19320.81    389.60 o
  -6   1   2       83.09       76.38     26.29 o
  -5   1   2    41189.13    41901.93    478.58 o
  -4   1   2    23545.78    23745.34    295.52 o
  -3   1   2    16227.67    17034.26    175.47 o
  -2   1   2    66175.91    68638.00    593.49 o
  -1   1   2     2110.86     2170.31     35.16 o
   0   1   2    30468.65    32015.97    269.29 o
   1   1   2    34788.05    36172.09    464.46 o
   2   1   2    30282.98    31988.37    398.29 o
   3   1   2    50886.95    50691.95    547.05 o
   4   1   2     3252.91     3270.58     52.17 o
   5   1   2    39123.75    39449.61    413.69 o
   6   1   2    22392.46    22453.05    291.87 o
   7   1   2     2591.79     2498.96    132.76 o
   8   1   2    18846.67    19194.60    469.56 o
   9   1   2     2443.49     2583.64    212.90 o
  10   1   2     8166.29     8727.21    412.05 o
 -10   2   2       16.81       12.15     86.32 o
  -9   2   2     7936.94     8274.95    317.45 o
  -8   2   2     4700.11     4744.95    229.92 o
  -7   2   2     2651.15     2582.26    148.69 o
  -6   2   2    21123.68    20895.14    412.80 o
  -5   2   2      317.05      335.61     29.74 o
  -4   2   2    16949.93    17138.79    210.99 o
  -3   2   2    15933.33    16151.82    168.69 o
  -2   2   2    32492.63    34423.40    321.53 o
  -1   2   2    49402.71    51254.38    455.95 o
   0   2   2    10011.62    10687.37     98.91 o
   1   2   2    26195.35    27840.12    312.43 o
   2   2   2    30144.59    31326.34    478.02 o
   3   2   2     6532.27     7034.60    104.89 o
   4   2   2    26005.01    25950.68    319.89 o
   5   2   2     4664.32     4559.10     91.70 o
   6   2   2    10103.20    10182.15    230.77 o
   7   2   2    10773.53    10566.82    290.85 o
   8   2   2       87.54      109.42     57.59 o
   9   2   2    12581.88    12739.33    374.80 o
  10   2   2     2068.94     2318.45    229.55 o
 -10   3   2     4235.04     4616.60    267.63 o
  -9   3   2       42.56      105.92     78.08 o
  -8   3   2     3918.87     3978.86    393.52 o
  -7   3   2     4858.67     4974.11    170.44 o
  -6   3   2     2185.99     2313.11     83.80 o
  -5   3   2    13197.29    12670.48    174.02 o
  -4   3   2      299.25      238.51     23.23 o
  -3   3   2     8760.54     9190.15    107.28 o
  -2   3   2     9316.88     9991.21    110.22 o
  -1   3   2     4522.37     4575.81     59.72 o
   0   3   2    34635.68    37390.74    329.58 o
   1   3   2     4963.83     5523.99     71.11 o
   2   3   2    28308.58    29044.82    350.61 o
   3   3   2    12286.45    12853.52    156.76 o
   4   3   2       23.84       26.12     10.29 o
   5   3   2    11538.43    11511.97    172.64 o
   6   3   2     2654.64     2664.91     77.12 o
   7   3   2     1670.63     1670.08    112.27 o
   8   3   2     4794.82     4317.04    253.55 o
   9   3   2       15.17       34.95     63.17 o
  10   3   2     1791.83     1673.02    155.67 o
 -10   4   2       13.13       -2.56     85.17 o
  -9   4   2     1125.77      861.98    126.03 o
  -8   4   2       77.72      194.64     72.18 o
  -7   4   2      487.44      377.43     59.07 o
  -6   4   2     3280.80     3516.42    102.90 o
  -5   4   2       91.65       95.70     20.46 o
  -4   4   2     4040.28     4258.77     80.04 o
  -3   4   2      132.67      157.24     18.29 o
  -2   4   2     2959.15     3137.10     49.40 o
  -1   4   2     2989.98     3326.77     50.08 o
   0   4   2     7496.88     8046.07     95.05 o
   1   4   2     9536.80     9928.56    123.67 o
   2   4   2     1262.06     1447.36     32.03 o
   3   4   2      213.01      175.86     15.03 o
   4   4   2       46.61       73.02     14.16 o
   5   4   2       43.04       43.50     15.76 o
   6   4   2      381.40      379.85     32.86 o
   7   4   2      330.51      328.86     62.97 o
   8   4   2      141.20       72.16     53.19 o
   9   4   2     1457.70     1428.71    134.83 o
  10   4   2        8.59       45.61     75.37 o
 -10   5   2        2.98        6.90     86.96 o
  -9   5   2      389.37      455.25     98.91 o
  -8   5   2       25.82       -7.43     52.75 o
  -7   5   2       57.66       41.77     41.57 o
  -6   5   2      579.39      579.77     49.26 o
  -5   5   2       61.95       35.97     18.00 o
  -4   5   2      436.08      439.97     27.13 o
  -3   5   2      170.16      220.53     19.40 o
  -2   5   2       59.33       66.42     11.67 o
  -1   5   2      721.82      740.21     24.27 o
   0   5   2      293.31      310.24     17.60 o
   1   5   2      592.12      818.30     23.64 o
   2   5   2     1448.32     1790.36     40.27 o
   3   5   2      630.52      629.87     22.96 o
   4   5   2       95.71      124.91     15.37 o
   5   5   2        3.82       23.55     15.93 o
   6   5   2      181.65      157.11     25.74 o
   7   5   2     1732.61     1597.58    105.52 o
   8   5   2        4.63       45.64     52.80 o
   9   5   2      490.65      583.40     96.71 o
  10   5   2       80.54       -4.82     86.50 o
 -10   6   2      149.64      214.60    103.25 o
  -9   6   2      853.86      890.08    127.44 o
  -8   6   2      369.33      240.34    103.93 o
  -7   6   2     3199.24     2995.74    137.85 o
  -6   6   2     5363.80     5131.81    125.27 o
  -5   6   2       43.43       37.92     19.32 o
  -4   6   2     5997.43     6106.36    106.78 o
  -3   6   2     1737.79     1704.70     46.49 o
  -2   6   2      212.78      313.15     22.76 o
  -1   6   2     4003.88     4149.92     65.57 o
   0   6   2    26120.19    29118.84    311.01 o
   1   6   2    10439.64    11177.92    126.27 o
   2   6   2     1827.76     1739.20     41.75 o
   3   6   2       75.92       53.38     14.22 o
   4   6   2    11881.26    12347.13    151.56 o
   5   6   2      648.90      646.52     32.54 o
   6   6   2     2028.25     2073.96     61.23 o
   7   6   2     1415.71     1431.46    102.05 o
   8   6   2        4.64        9.28     52.25 o
   9   6   2     2137.44     2245.62    168.87 o
  10   6   2      111.33       23.06     77.08 o
 -10   7   2     4423.38     4504.40    328.41 o
  -9   7   2      466.44      279.98     91.35 o
  -8   7   2     4808.93     4572.46    233.31 o
  -7   7   2     3104.35     3214.37    145.25 o
  -6   7   2      432.86      433.48     40.72 o
  -5   7   2    17003.76    16644.46    222.66 o
  -4   7   2       98.03      145.48     21.60 o
  -3   7   2    10565.69    10490.26    136.92 o
  -2   7   2    13594.60    13727.79    156.88 o
  -1   7   2      639.19      689.43     29.68 o
   0   7   2    85540.47    86995.29    782.06 o
   1   7   2      569.29      610.02     26.10 o
   2   7   2     1126.06     1037.62     42.14 o
   3   7   2    19451.38    19618.54    239.93 o
   4   7   2      392.07      503.79     26.98 o
   5   7   2    12419.54    12519.22    165.51 o
   6   7   2      538.92      566.86     38.79 o
   7   7   2     2284.34     2344.01    120.40 o
   8   7   2     6606.15     6569.56    228.71 o
   9   7   2      268.75       66.20     94.89 o
  10   7   2     4357.72     4834.92    244.97 o
 -10   8   2      409.88      494.70    125.90 o
  -9   8   2     5926.90     6383.42    422.98 o
  -8   8   2     6822.90     6863.22    282.57 o
  -7   8   2     5008.09     4764.24    175.14 o
  -6   8   2    16390.20    16477.63    306.26 o
  -5   8   2     1407.33     1421.49     60.40 o
  -4   8   2    16706.55    16738.36    219.04 o
  -3   8   2    15935.79    16368.82    227.90 o
  -2   8   2      357.57      332.05     21.59 o
  -1   8   2    42821.12    43345.03    414.05 o
   0   8   2     1772.71     1813.20     47.61 o
   1   8   2    25969.98    26496.81    269.68 o
   2   8   2    27475.44    28082.01    293.12 o
   3   8   2      614.26      634.55     31.43 o
   4   8   2    35790.28    35530.66    396.62 o
   5   8   2     5358.83     5418.43     96.40 o
   6   8   2     6221.53     6397.25    146.62 o
   7   8   2    15580.73    15504.95    325.26 o
   8   8   2       14.82      -40.38     48.07 o
   9   8   2     6864.83     6637.06    440.73 o
  10   8   2     2699.93     2502.22    265.13 o
  -9   9   2     4457.85     4439.27    268.48 o
  -8   9   2     4714.55     5114.85    251.21 o
  -7   9   2    21472.82    21469.23    487.21 o
  -6   9   2      133.30       78.58     35.77 o
  -5   9   2    31164.11    30739.43    422.72 o
  -4   9   2    13528.65    13139.69    204.09 o
  -3   9   2    15600.33    15457.74    212.15 o
  -2   9   2    57647.45    58362.03    613.72 o
  -1   9   2     2921.56     3009.60     58.73 o
   0   9   2    69437.23    69035.72    644.18 o
   1   9   2    39090.46    39346.46    377.42 o
   2   9   2     7744.56     7914.13    109.21 o
   3   9   2    53915.23    53774.05    624.71 o
   4   9   2     1616.97     1708.06     59.15 o
   5   9   2    16126.13    16129.40    208.79 o
   6   9   2    20030.15    20306.92    328.88 o
   7   9   2     2446.60     2542.33    166.54 o
   8   9   2    20099.46    19528.05    460.68 o
   9   9   2     1436.05     1512.16    234.22 o
  -9  10   2     8307.01     8031.84    345.77 o
  -8  10   2    12312.49    12957.68    414.19 o
  -7  10   2     2202.63     2087.42    132.52 o
  -6  10   2    15457.41    15310.95    290.88 o
  -5  10   2     7214.23     6900.29    168.63 o
  -4  10   2    26586.72    26836.05    358.16 o
  -3  10   2    37274.54    37209.45    458.69 o
  -2  10   2     3942.15     4125.76    142.14 o
  -1  10   2    57456.70    57724.88    589.94 o
   0  10   2    31427.45    32497.55    401.01 o
   1  10   2    16263.46    16037.29    231.04 o
   2  10   2    49240.94    49640.66    556.34 o
   3  10   2     1432.49     1575.96     51.72 o
   4  10   2    33012.07    33031.04    413.70 o
   5  10   2    17523.30    17510.21    226.61 o
   6  10   2     6767.42     6736.50    171.30 o
   7  10   2    24990.74    24668.33    564.73 o
   8  10   2       22.32       35.66     58.38 o
   9  10   2     9305.91     9740.61    455.02 o
  -9  11   2     3152.22     3437.14    235.44 o
  -8  11   2     7865.72     7983.69    317.45 o
  -7  11   2    16706.19    16809.16    386.75 o
  -6  11   2      944.09      893.24     74.76 o
  -5  11   2    13466.92    13270.25    220.52 o
  -4  11   2    10163.16     9755.17    180.58 o
  -3  11   2    12812.40    12567.06    199.83 o
  -2  11   2    34565.78    34508.50    433.97 o
  -1  11   2     2302.37     2519.23     71.12 o
   0  11   2    26408.70    27044.41    374.26 o
   1  11   2    16642.63    17085.70    299.93 o
   2  11   2     6601.73     6847.50    137.22 o
   3  11   2    35774.26    36211.54    408.48 o
   4  11   2       82.47       91.40     23.65 o
   5  11   2    21448.21    21496.11    293.02 o
   6  11   2    22353.13    22881.74    397.23 o
   7  11   2      822.20      809.27    102.82 o
   8  11   2    10231.80    10416.47    312.46 o
   9  11   2      669.37      727.29    107.69 o
  -9  12   2     5535.11     5741.16    297.37 o
  -8  12   2     2638.40     2843.36    203.12 o
  -7  12   2     1928.25     2122.91    140.59 o
  -6  12   2    13922.74    14086.99    290.48 o
  -5  12   2     1298.97     1307.39     68.72 o
  -4  12   2    22319.38    22726.08    337.11 o
  -3  12   2     7537.90     7435.83    156.70 o
  -2  12   2     1736.40     1754.57     75.06 o
  -1  12   2    26587.52    26825.13    353.41 o
   0  12   2     4606.91     4790.85    140.53 o
   1  12   2     7973.12     7631.25    160.90 o
   2  12   2    10043.20     9962.47    178.73 o
   3  12   2     1892.73     2040.61     73.18 o
   4  12   2    15170.68    15387.96    244.98 o
   5  12   2     1255.88     1260.24     62.41 o
   6  12   2     3976.81     4211.70    165.29 o
   7  12   2     6857.36     6818.36    209.20 o
   8  12   2      663.18      542.30     91.10 o
   9  12   2     4829.18     4950.41    230.85 o
  -9  13   2      316.77      381.53    114.88 o
  -8  13   2     2997.16     3095.91    200.89 o
  -7  13   2     1043.67      873.70     96.84 o
  -6  13   2       72.07       44.87     42.57 o
  -5  13   2     3717.52     3657.60    114.56 o
  -4  13   2     1794.88     1895.44     80.27 o
  -3  13   2     5077.99     5088.74    128.70 o
  -2  13   2     1554.73     1407.20     70.50 o
  -1  13   2      402.52      396.45     39.97 o
   0  13   2     5761.41     5495.57    139.97 o
   1  13   2      510.86      545.29     74.35 o
   2  13   2     1240.14     1241.65     65.17 o
   3  13   2     4692.18     4866.46    116.13 o
   4  13   2       60.55       69.67     28.49 o
   5  13   2     2910.46     2904.89    115.29 o
   6  13   2     1106.17     1064.85     85.28 o
   7  13   2     1131.71     1011.56     93.23 o
   8  13   2     1995.10     1933.92    138.21 o
   9  13   2       67.23      127.95     78.23 o
  -9  14   2     1040.42      711.57    134.16 o
  -8  14   2       13.74       26.62     71.64 o
  -7  14   2      368.27      320.58     69.82 o
  -6  14   2     1361.95     1265.70    108.66 o
  -5  14   2      756.53      726.67     62.36 o
  -4  14   2      593.47      605.08     57.66 o
  -3  14   2       98.82       94.64     32.27 o
  -2  14   2       71.11       72.96     27.16 o
  -1  14   2     1759.29     1811.37     85.50 o
   0  14   2      213.06      252.60     38.83 o
   1  14   2      624.77      584.16     51.61 o
   2  14   2       79.95       97.96     31.30 o
   3  14   2      108.11       90.91     30.98 o
   4  14   2     2262.05     2354.52     90.67 o
   5  14   2        3.84       88.27     41.48 o
   6  14   2      627.54      470.32     77.36 o
   7  14   2       51.34       92.83     53.53 o
   8  14   2       11.63      -32.07     57.72 o
   9  14   2       85.75      107.81     78.21 o
  -9  15   2       25.38      146.33     95.88 o
  -8  15   2      170.90      108.24     88.82 o
  -7  15   2      103.17      134.00     66.08 o
  -6  15   2        2.54       13.30     49.82 o
  -5  15   2      111.30      148.29     40.65 o
  -4  15   2       26.64       28.77     32.91 o
  -3  15   2      122.95      150.27     37.99 o
  -2  15   2      287.53      291.99     53.60 o
  -1  15   2      997.24     1022.41     68.03 o
   0  15   2      240.74      166.99     37.22 o
   1  15   2       24.80       42.78     28.36 o
   2  15   2     2111.83     2081.17     92.62 o
   3  15   2      230.86      220.23     41.40 o
   4  15   2        5.06       -7.42     32.23 o
   5  15   2     1972.91     1977.81    133.43 o
   6  15   2      292.50      354.18     62.52 o
   7  15   2       47.08       55.04     53.94 o
   8  15   2      105.59      102.17     69.93 o
  -8  16   2      581.02      595.86    124.20 o
  -7  16   2     1371.50     1419.26    126.31 o
  -6  16   2     3397.85     3454.99    209.59 o
  -5  16   2       11.12       55.93     46.42 o
  -4  16   2     5250.94     5030.79    182.92 o
  -3  16   2     3413.93     3391.58    124.51 o
  -2  16   2     3686.83     3650.08    125.50 o
  -1  16   2     3648.34     3449.82    121.93 o
   0  16   2      845.22      853.89     69.07 o
   1  16   2     3298.25     3274.48    117.94 o
   2  16   2     2052.84     2027.56    103.54 o
   3  16   2     1794.29     1579.62     89.26 o
   4  16   2     2976.84     3244.29    146.31 o
   5  16   2      151.21      170.03     53.06 o
   6  16   2     3372.04     3394.81    164.49 o
   7  16   2     1064.60     1149.01    112.91 o
   8  16   2      132.58      160.39     72.60 o
  -8  17   2     2231.52     2417.97    209.16 o
  -7  17   2     6010.46     5821.17    238.97 o
  -6  17   2       23.53       23.49     57.26 o
  -5  17   2     8096.96     7954.57    276.96 o
  -4  17   2     3113.00     2987.50    135.41 o
  -3  17   2     5330.31     5166.00    155.46 o
  -2  17   2     8927.94     8732.58    240.06 o
  -1  17   2      182.01      201.19     43.99 o
   0  17   2     9787.91    10135.38    218.90 o
   1  17   2     6900.17     7127.14    174.87 o
   2  17   2     3947.87     3962.48    133.12 o
   3  17   2     6676.92     6353.74    219.50 o
   4  17   2      360.73      322.68     61.44 o
   5  17   2     7468.71     7340.75    278.31 o
   6  17   2     3726.18     3812.58    178.00 o
   7  17   2     1432.01     1352.06    122.57 o
   8  17   2     4181.51     4248.57    211.26 o
  -8  18   2     4573.24     4346.97    271.94 o
  -7  18   2      722.11      664.68    109.33 o
  -6  18   2    15437.13    15400.95    393.05 o
  -5  18   2     2957.46     2838.31    149.90 o
  -4  18   2     9864.10    10123.77    249.01 o
  -3  18   2    19267.46    19353.80    347.25 o
  -2  18   2      248.79      221.97     48.00 o
  -1  18   2    19525.09    19582.63    358.41 o
   0  18   2     1992.00     2061.98    151.11 o
   1  18   2    12710.92    13283.57    264.93 o
   2  18   2    17000.75    16660.21    326.18 o
   3  18   2       23.58       46.08     42.14 o
   4  18   2    19702.89    19087.05    527.58 o
   5  18   2     3881.39     3890.63    188.55 o
   6  18   2     7932.92     8133.44    370.14 o
   7  18   2    10329.77    10595.78    388.75 o
   8  18   2      164.41       35.17     81.56 o
  -8  19   2     3827.24     3571.59    256.91 o
  -7  19   2    11464.69    11419.81    494.75 o
  -6  19   2      269.96      270.30     83.24 o
  -5  19   2    15878.04    15552.94    389.54 o
  -4  19   2    13490.94    13216.56    299.61 o
  -3  19   2     4420.53     4050.96    183.05 o
  -2  19   2    27352.21    27290.38    445.77 o
  -1  19   2     1759.26     1787.79    101.62 o
   0  19   2    18865.28    18577.85    357.59 o
   1  19   2    24941.88    25544.29    448.95 o
   2  19   2     2617.38     2611.92    135.09 o
   3  19   2    22564.97    21759.85    435.91 o
   4  19   2     3513.31     3461.52    183.05 o
   5  19   2    11353.13    10974.45    358.49 o
   6  19   2     9433.17     9262.97    362.80 o
   7  19   2      910.83      915.48    112.95 o
  -7  20   2      301.72      191.58    103.24 o
  -6  20   2    16077.04    15913.71    448.88 o
  -5  20   2     1448.18     1333.73    169.89 o
  -4  20   2     8062.02     7445.53    230.19 o
  -3  20   2    22443.94    22187.01    420.41 o
  -2  20   2      122.04       41.46     43.12 o
  -1  20   2    23077.49    24489.03    435.61 o
   0  20   2     8416.21     9034.53    229.03 o
   1  20   2     9483.38     9934.26    260.25 o
   2  20   2    21755.03    22527.64    449.42 o
   3  20   2       29.25       71.10     49.97 o
   4  20   2    14998.08    14910.38    400.53 o
   5  20   2     8045.52     7483.37    297.27 o
   6  20   2     3936.18     3775.51    219.50 o
   7  20   2    10500.15    10315.74    330.81 o
  -7  21   2     8061.74     8545.81    724.46 o
  -6  21   2      962.30      741.00    119.09 o
  -5  21   2     7062.36     7262.04    285.42 o
  -4  21   2     6566.19     6528.88    213.56 o
  -3  21   2     2776.13     2950.13    147.29 o
  -2  21   2    20728.90    20634.74    399.43 o
  -1  21   2       57.60      217.58     55.44 o
   0  21   2    10862.51    10898.57    280.14 o
   1  21   2     9329.63    10481.40    285.80 o
   2  21   2     3341.62     3797.53    193.51 o
   3  21   2    13664.16    13992.46    355.90 o
   4  21   2     1040.96     1111.59    120.25 o
   5  21   2     6226.48     5869.81    272.11 o
   6  21   2     5208.75     5498.58    295.93 o
   7  21   2     1225.00     1364.55    139.34 o
  -6  22   2     4023.12     4128.04    240.04 o
  -5  22   2       49.79       41.59     74.12 o
  -4  22   2     4003.34     3666.77    183.05 o
  -3  22   2     5532.01     5378.03    195.52 o
  -2  22   2      291.86      189.48     57.47 o
  -1  22   2     4731.27     5008.50    207.14 o
   0  22   2      453.91      485.02     74.03 o
   1  22   2     6456.69     6924.52    227.76 o
   2  22   2     4857.33     4452.55    186.89 o
   3  22   2       47.38      170.52     66.77 o
   4  22   2     3452.27     3069.29    204.55 o
   5  22   2      957.27     1148.53    157.69 o
   6  22   2     2138.05     2342.55    273.12 o
  -6  23   2      603.70      467.98    141.31 o
  -5  23   2     2023.11     2106.30    264.72 o
  -4  23   2       22.52       42.14     71.64 o
  -3  23   2      481.35      335.28     80.02 o
  -2  23   2     2550.34     2720.98    167.28 o
  -1  23   2      398.07      309.56     74.09 o
   0  23   2     2923.44     3162.05    162.81 o
   1  23   2      155.00      103.97     57.52 o
   2  23   2      101.42      118.07     62.32 o
   3  23   2     1052.72      952.86    201.39 o
   4  23   2        6.62       18.82     75.19 o
   5  23   2     1040.05     1006.42    152.40 o
   6  23   2      217.13      143.18     93.52 o
  -6  24   2       93.78      160.98    103.22 o
  -5  24   2        9.41      -31.93     79.79 o
  -4  24   2      157.40      144.56     87.17 o
  -3  24   2       80.47       96.70     73.76 o
  -2  24   2       12.25       31.22     61.32 o
  -1  24   2        4.88        3.34     57.98 o
   0  24   2      836.53      918.87    118.76 o
   1  24   2      166.43      153.75     67.48 o
   2  24   2      156.19      124.59     76.35 o
   3  24   2       11.60       -9.12     73.02 o
   4  24   2      370.12      378.02    102.65 o
   5  24   2       16.02       66.57     85.43 o
   6  24   2      401.82      439.52    122.26 o
  -5  25   2     1101.81     1261.79    165.96 o
  -4  25   2       34.92       16.82     86.65 o
  -3  25   2     1187.27     1295.36    144.59 o
  -2  25   2      610.21      501.05    101.91 o
  -1  25   2        1.05       14.41     60.01 o
   0  25   2     1062.47     1033.69    123.90 o
   1  25   2       66.49      164.47     74.90 o
   2  25   2     1282.50     1084.80    142.93 o
   3  25   2      708.30      564.05    119.08 o
   4  25   2      207.12       96.86     88.72 o
   5  25   2      324.60       83.70    119.22 o
  -4  26   2     3179.86     3306.59    248.94 o
  -3  26   2      903.08      762.89    123.34 o
  -2  26   2      419.09      462.84    100.14 o
  -1  26   2     4981.56     5185.07    250.76 o
   0  26   2      210.78      445.17    106.33 o
   1  26   2     3575.11     3967.64    244.54 o
   2  26   2     2366.44     2220.16    220.42 o
   3  26   2       77.79       45.47     88.52 o
   4  26   2     2239.67     2208.74    201.59 o
  -4  27   2     2281.85     2313.82    240.76 o
  -3  27   2     2279.54     2667.42    224.99 o
  -2  27   2     6788.61     6947.23    300.62 o
  -1  27   2      160.37      178.20     93.60 o
   0  27   2     8603.34     8441.57    348.80 o
   1  27   2     3489.07     3584.66    406.94 o
   2  27   2     1098.07      969.18    186.27 o
   3  27   2     8531.68     9159.46    421.52 o
   4  27   2      121.91      133.34    125.64 o
  -3  28   2     6431.95     7004.81    347.99 o
  -2  28   2      127.62      212.64     96.31 o
  -1  28   2     9926.54    10210.49    392.06 o
   0  28   2     1778.62     2184.87    230.10 o
   1  28   2     8195.90     7488.02    388.40 o
   2  28   2    10101.58    10579.62    453.62 o
   3  28   2       12.10       54.70    108.52 o
  -1  29   2      355.59      509.01    124.71 o
   0  29   2     8701.15     7819.98    507.11 o
   1  29   2     6058.59     6604.75    375.91 o
 -10   1   3       13.06       67.33     87.84 o
  -9   1   3     1720.33     1893.91    177.66 o
  -8   1   3     1254.33     1287.93    117.51 o
  -7   1   3      793.05      814.94     80.00 o
  -6   1   3     2927.51     3030.21     98.72 o
  -5   1   3     1109.73     1179.96     60.41 o
  -4   1   3     8949.23     9176.29    136.74 o
  -3   1   3     4020.64     4274.15     67.67 o
  -2   1   3       71.23       90.67     11.69 o
  -1   1   3      984.30     1022.58     26.87 o
   0   1   3    11407.55    12244.30    113.06 o
   1   1   3     6888.42     7351.51     76.96 o
   2   1   3     7538.21     7947.37    139.65 o
   3   1   3      547.15      639.72     47.87 o
   4   1   3     7785.89     8229.57    118.55 o
   5   1   3     1188.41     1285.53     39.54 o
   6   1   3     3219.09     3160.08     69.48 o
   7   1   3      561.91      617.11     72.30 o
   8   1   3       55.19       52.82     53.72 o
   9   1   3     2223.83     2284.20    173.95 o
  10   1   3     1457.24     1441.32    143.07 o
 -10   2   3     2474.92     2590.43    267.10 o
  -9   2   3       88.25       67.94     76.33 o
  -8   2   3     6716.12     6539.73    241.79 o
  -7   2   3     3356.38     3432.68    149.61 o
  -6   2   3     2367.79     2253.82     91.97 o
  -5   2   3    16904.56    17218.34    259.41 o
  -4   2   3     1258.09     1080.66     47.09 o
  -3   2   3    21978.27    22767.98    262.85 o
  -2   2   3    23066.37    24039.96    231.39 o
  -1   2   3      291.96      298.64     17.04 o
   0   2   3    42225.28    43974.89    359.41 o
   1   2   3    10819.33    11958.11    126.99 o
   2   2   3     9673.28    10177.13    154.82 o
   3   2   3    17058.50    17783.64    237.83 o
   4   2   3       39.56       58.89     11.75 o
   5   2   3    10567.68    10848.54    149.50 o
   6   2   3     1095.29     1069.60     53.28 o
   7   2   3     2370.63     2254.71    133.23 o
   8   2   3     8110.02     8449.89    328.25 o
   9   2   3       43.03       28.68     62.12 o
  10   2   3     7362.83     7632.34    349.69 o
 -10   3   3      738.77      657.48    176.01 o
  -9   3   3     8988.15     9398.22    354.27 o
  -8   3   3     1345.95     1327.74    122.14 o
  -7   3   3    10616.25    10754.63    269.84 o
  -6   3   3    15473.15    14836.20    243.45 o
  -5   3   3      657.44      629.88     46.53 o
  -4   3   3    31219.69    31654.40    371.81 o
  -3   3   3    11273.08    11866.56    151.48 o
  -2   3   3    25682.99    26868.25    272.77 o
  -1   3   3    44797.32    47004.43    416.55 o
   0   3   3      505.57      591.48     17.58 o
   1   3   3    27604.00    27967.61    266.82 o
   2   3   3    35477.01    37387.22    554.24 o
   3   3   3    12327.29    12723.43    179.78 o
   4   3   3    30679.99    31048.82    352.57 o
   5   3   3       14.29       57.55     16.35 o
   6   3   3     8120.30     8379.13    134.11 o
   7   3   3     7740.50     7728.73    243.92 o
   8   3   3     2764.32     2874.73    151.95 o
   9   3   3    11184.74    11942.63    351.28 o
  10   3   3        7.73       75.33     74.09 o
 -10   4   3     9861.81    10395.84    397.82 o
  -9   4   3      452.20      397.77    114.35 o
  -8   4   3    18831.78    18335.93    450.18 o
  -7   4   3     8547.85     8619.11    237.42 o
  -6   4   3    14471.07    14735.76    280.18 o
  -5   4   3    38452.60    38194.49    493.73 o
  -4   4   3       73.70       61.94     21.70 o
  -3   4   3    44509.66    44522.74    471.03 o
  -2   4   3    38325.70    40461.25    382.02 o
  -1   4   3     8067.61     8408.04     99.97 o
   0   4   3    20390.36    20871.43    196.81 o
   1   4   3      378.69      372.03     16.49 o
   2   4   3    41081.19    41475.65    513.28 o
   3   4   3    38379.38    39192.78    529.97 o
   4   4   3    12905.47    13193.61    184.17 o
   5   4   3    34900.89    35925.35    418.52 o
   6   4   3      801.62      931.54     43.81 o
   7   4   3    12140.29    12084.28    269.65 o
   8   4   3     8818.79     9100.83    277.76 o
   9   4   3      973.48      911.17    108.91 o
  10   4   3     8997.55     8817.75    310.78 o
 -10   5   3     2349.07     2196.69    206.57 o
  -9   5   3    15631.37    15203.54    475.30 o
  -8   5   3      857.24      828.03    104.41 o
  -7   5   3    17460.68    17475.24    376.83 o
  -6   5   3     9814.43     9910.50    183.45 o
  -5   5   3    10547.46    10713.26    192.16 o
  -4   5   3    47187.00    46741.16    575.59 o
  -3   5   3     4750.32     4617.86     81.78 o
  -2   5   3    67818.16    70068.70    616.43 o
  -1   5   3    60147.48    61724.34    543.28 o
   0   5   3     3613.32     3692.84     55.82 o
   1   5   3    74974.81    72776.02    795.14 o
   2   5   3    10585.24    11316.30    143.87 o
   3   5   3    32482.49    33268.22    433.30 o
   4   5   3    25909.08    26583.20    319.16 o
   5   5   3       75.54       87.20     22.17 o
   6   5   3    15540.33    15432.90    216.34 o
   7   5   3     4238.26     4141.04    132.49 o
   8   5   3    11128.68    11225.79    321.18 o
   9   5   3    10459.96    10563.33    331.49 o
  10   5   3      150.00      157.95     83.07 o
 -10   6   3     6965.88     7817.15    357.05 o
  -9   6   3      136.56      279.38     96.57 o
  -8   6   3    15080.02    15311.62    405.17 o
  -7   6   3     7280.38     7759.74    226.06 o
  -6   6   3     8864.79     8756.74    171.24 o
  -5   6   3    21666.08    21671.53    314.43 o
  -4   6   3     1026.56     1072.94     51.29 o
  -3   6   3    31668.35    31966.71    334.13 o
  -2   6   3    26005.76    27003.61    264.47 o
  -1   6   3    19416.38    20710.12    206.29 o
   0   6   3    28902.01    29641.18    280.15 o
   1   6   3     1346.86     1422.13     37.13 o
   2   6   3    38594.62    38968.11    411.80 o
   3   6   3    22518.72    23693.54    300.40 o
   4   6   3     9366.62     9295.83    131.07 o
   5   6   3    28369.75    28317.57    338.32 o
   6   6   3     5719.92     5815.92    148.57 o
   7   6   3     8307.00     8099.53    232.39 o
   8   6   3    10930.22    10694.34    291.72 o
   9   6   3     1224.61     1099.42    129.27 o
  10   6   3     5864.60     5971.98    264.09 o
 -10   7   3      785.49      793.04    151.45 o
  -9   7   3    10309.93    10009.74    373.70 o
  -8   7   3      525.64      394.26     84.40 o
  -7   7   3     5672.57     5595.44    245.10 o
  -6   7   3    15355.03    15816.66    271.74 o
  -5   7   3      165.96      175.83     31.73 o
  -4   7   3    19081.29    18565.24    259.40 o
  -3   7   3      752.53      651.77     37.90 o
  -2   7   3    15247.15    15912.88    186.48 o
  -1   7   3    25011.48    25628.01    251.97 o
   0   7   3      436.84      482.31     28.72 o
   1   7   3    35050.85    35852.98    416.34 o
   2   7   3     4914.26     4925.80     81.60 o
   3   7   3     8292.32     8737.67    138.21 o
   4   7   3    21253.17    21457.50    262.30 o
   5   7   3      126.46      151.85     20.55 o
   6   7   3    21748.72    21669.46    311.70 o
   7   7   3     4216.69     4372.64    142.11 o
   8   7   3     2350.56     2295.12    142.13 o
   9   7   3     6077.06     6309.73    302.84 o
  10   7   3      718.14      625.80    111.57 o
  -9   8   3       46.63        6.92     84.19 o
  -8   8   3     1665.83     1320.42    127.73 o
  -7   8   3     2179.53     2331.68    135.13 o
  -6   8   3       49.83       18.01     29.98 o
  -5   8   3     7701.00     7682.09    147.75 o
  -4   8   3        8.14       -0.46     18.60 o
  -3   8   3     6964.29     7136.42    128.12 o
  -2   8   3     7116.99     7051.95    119.89 o
  -1   8   3       94.44      104.46     23.31 o
   0   8   3    33934.97    35693.03    362.19 o
   1   8   3     4422.71     4690.20     77.33 o
   2   8   3     8589.68     8642.42    123.02 o
   3   8   3     6485.19     6267.78     97.01 o
   4   8   3      560.59      609.53     34.56 o
   5   8   3     6992.19     7004.48    114.67 o
   6   8   3     4606.60     4729.08    122.06 o
   7   8   3     2292.83     2396.00    139.89 o
   8   8   3     3708.48     3573.31    171.48 o
   9   8   3       40.39       82.53     69.95 o
  -9   9   3      511.01      468.97    115.47 o
  -8   9   3       26.19        9.42     67.73 o
  -7   9   3       43.62       50.46     47.33 o
  -6   9   3     4218.75     4146.88    134.73 o
  -5   9   3     1964.52     2047.79     78.57 o
  -4   9   3      330.08      259.96     30.85 o
  -3   9   3       61.21       71.46     21.26 o
  -2   9   3       18.75       19.63     18.34 o
  -1   9   3     2192.65     2219.19     64.26 o
   0   9   3     1913.36     2059.73     73.62 o
   1   9   3     1476.15     1526.20     53.27 o
   2   9   3      292.87      316.03     30.63 o
   3   9   3       59.75       51.68     17.24 o
   4   9   3      712.32      715.46     37.98 o
   5   9   3        2.76       -5.19     18.37 o
   6   9   3     1160.60     1321.86     70.40 o
   7   9   3     1414.59     1369.14     95.22 o
   8   9   3        7.99      -45.42     46.34 o
   9   9   3     1790.39     1535.18    131.55 o
  -9  10   3      465.80      484.25    119.98 o
  -8  10   3       16.47       54.76     74.94 o
  -7  10   3      232.56      234.42     69.30 o
  -6  10   3      534.21      503.51     58.79 o
  -5  10   3       32.56       35.20     27.92 o
  -4  10   3      253.05      201.85     32.60 o
  -3  10   3        9.00       13.59     22.11 o
  -2  10   3     5875.09     6102.01    126.80 o
  -1  10   3      951.87     1013.87     50.78 o
   0  10   3      848.69      801.15     44.91 o
   1  10   3      176.82      156.66     23.64 o
   2  10   3      231.58      288.65     24.06 o
   3  10   3     3615.35     3724.85    105.81 o
   4  10   3      433.15      525.75     35.73 o
   5  10   3       44.26       58.25     22.32 o
   6  10   3      675.54      648.94     62.67 o
   7  10   3       18.79       60.81     46.63 o
   8  10   3      964.28      897.49     92.37 o
   9  10   3       25.28      -44.63     62.96 o
  -9  11   3     3514.28     3755.94    248.52 o
  -8  11   3      114.83      162.88     86.07 o
  -7  11   3     1755.79     1515.75    134.30 o
  -6  11   3     3920.69     3728.40    148.88 o
  -5  11   3      180.59       99.15     39.20 o
  -4  11   3     6842.22     6968.62    139.16 o
  -3  11   3     4614.80     4534.90    122.42 o
  -2  11   3      796.28      942.56     56.09 o
  -1  11   3     5901.80     6112.18    134.21 o
   0  11   3      555.31      618.74     44.56 o
   1  11   3     8830.95     9456.87    153.41 o
   2  11   3     2432.76     2305.62     72.27 o
   3  11   3     1325.35     1515.57     64.55 o
   4  11   3    11975.11    12295.20    202.49 o
   5  11   3       77.66       84.43     24.64 o
   6  11   3     7492.59     7078.91    193.31 o
   7  11   3     3951.45     3628.66    162.06 o
   8  11   3       64.48       34.46     53.72 o
   9  11   3     2045.69     1898.86    185.40 o
  -9  12   3      130.27      153.20    100.16 o
  -8  12   3     5184.96     5338.16    273.19 o
  -7  12   3     3797.27     3554.68    174.91 o
  -6  12   3     2035.57     2151.93    101.74 o
  -5  12   3     8298.30     8338.81    245.49 o
  -4  12   3      223.29      214.03     33.32 o
  -3  12   3    10463.96     9853.15    207.45 o
  -2  12   3     7985.47     8199.58    170.25 o
  -1  12   3     7062.31     7500.18    157.64 o
   0  12   3    47869.93    48712.33    610.62 o
   1  12   3     6668.81     6958.80    134.97 o
   2  12   3     5462.02     5609.63    123.23 o
   3  12   3    12906.41    13576.66    235.85 o
   4  12   3       55.26       52.42     27.08 o
   5  12   3    15232.41    14946.25    282.84 o
   6  12   3      926.76     1073.08     84.26 o
   7  12   3     5705.84     5822.31    249.73 o
   8  12   3     5335.15     5243.34    201.14 o
   9  12   3       21.37       72.43     68.53 o
  -9  13   3     8366.25     8269.51    361.42 o
  -8  13   3      167.91       22.45     81.03 o
  -7  13   3    12248.01    12404.20    331.12 o
  -6  13   3    11909.00    12542.20    273.32 o
  -5  13   3     1135.38     1059.80     65.95 o
  -4  13   3    27690.16    27590.40    450.71 o
  -3  13   3     2204.48     2235.50    131.95 o
  -2  13   3     9470.36     9333.19    200.76 o
  -1  13   3    21399.12    22021.78    342.13 o
   0  13   3      596.90      639.27     49.79 o
   1  13   3    47703.00    49349.15    599.34 o
   2  13   3     1025.16     1035.59     59.53 o
   3  13   3    10082.65    10491.63    251.57 o
   4  13   3    14682.22    15116.54    263.81 o
   5  13   3       42.71       66.71     37.62 o
   6  13   3    25422.28    25554.08    476.86 o
   7  13   3     4889.02     4814.19    198.39 o
   8  13   3     2341.53     2345.57    146.38 o
   9  13   3     6161.84     5855.98    249.61 o
  -9  14   3      785.85      766.54    146.09 o
  -8  14   3    13165.23    13251.45    593.76 o
  -7  14   3     3786.29     3918.77    190.86 o
  -6  14   3    10127.81    10097.03    242.86 o
  -5  14   3    20935.82    20607.30    430.32 o
  -4  14   3      981.64     1096.02     81.96 o
  -3  14   3    32624.07    32526.97    511.59 o
  -2  14   3     7591.22     7319.27    177.24 o
  -1  14   3    19517.12    19747.83    321.36 o
   0  14   3    40737.28    41677.34    528.51 o
   1  14   3       86.57      191.46     35.75 o
   2  14   3    25434.88    25416.55    477.08 o
   3  14   3    11738.17    11372.79    235.02 o
   4  14   3     7644.82     8213.51    179.62 o
   5  14   3    20919.93    20298.24    417.16 o
   6  14   3       64.98      146.31     50.30 o
   7  14   3    14608.82    14551.01    580.90 o
   8  14   3     5839.03     5988.67    225.09 o
   9  14   3     1628.09     1380.92    139.04 o
  -8  15   3      192.54       53.10     87.23 o
  -7  15   3    13531.09    13321.88    390.68 o
  -6  15   3    13886.46    13789.38    319.02 o
  -5  15   3     7163.39     7246.83    197.82 o
  -4  15   3    23514.31    23119.89    406.55 o
  -3  15   3     2074.49     2050.35    132.35 o
  -2  15   3    18509.25    17842.00    326.13 o
  -1  15   3    22817.45    23289.94    352.66 o
   0  15   3     3496.40     3503.56    107.45 o
   1  15   3    23166.82    22628.02    597.17 o
   2  15   3     4985.61     5231.95    139.25 o
   3  15   3    18491.05    17924.61    331.50 o
   4  15   3    18089.45    18513.59    361.31 o
   5  15   3     3079.30     2956.47    139.70 o
   6  15   3    16876.80    16656.74    360.38 o
   7  15   3     3944.18     4201.17    196.93 o
   8  15   3     4705.27     4540.81    248.29 o
  -8  16   3     7746.89     7555.73    340.49 o
  -7  16   3     3098.79     3000.82    196.69 o
  -6  16   3     6009.13     5904.72    250.28 o
  -5  16   3    14738.66    14000.36    300.95 o
  -4  16   3      472.02      468.70     62.68 o
  -3  16   3    18014.67    17943.77    338.79 o
  -2  16   3     7261.32     7060.55    183.02 o
  -1  16   3     6226.24     6113.21    142.22 o
   0  16   3    31664.56    32242.24    524.26 o
   1  16   3       30.07       34.43     29.43 o
   2  16   3    21376.19    21436.04    354.06 o
   3  16   3     6238.40     6574.24    170.01 o
   4  16   3     2889.28     3012.57    178.22 o
   5  16   3    14685.82    14882.29    345.56 o
   6  16   3      929.42      909.63    128.23 o
   7  16   3    10037.94     9891.01    312.96 o
   8  16   3     3934.03     4091.33    200.52 o
  -8  17   3     1450.82     1512.99    174.40 o
  -7  17   3     3120.36     3191.03    207.57 o
  -6  17   3     3561.81     3413.43    267.51 o
  -5  17   3      492.81      402.66     77.59 o
  -4  17   3     8862.28     8926.25    269.51 o
  -3  17   3     5757.49     5676.11    173.36 o
  -2  17   3     4961.52     4907.93    226.34 o
  -1  17   3     8171.44     8309.57    259.29 o
   0  17   3      531.44      506.92     50.25 o
   1  17   3     7741.10     7614.69    204.78 o
   2  17   3     3352.92     3178.72    126.63 o
   3  17   3     5678.50     5483.96    180.97 o
   4  17   3    14145.16    14158.77    363.54 o
   5  17   3       17.16       61.19     51.31 o
   6  17   3     6831.74     6494.51    230.06 o
   7  17   3     2436.09     2276.84    160.53 o
   8  17   3     1652.69     1647.42    140.95 o
  -8  18   3     1195.33     1099.35    169.79 o
  -7  18   3      760.32      704.48    117.20 o
  -6  18   3       29.39       14.48     66.71 o
  -5  18   3     1292.86     1262.28    113.38 o
  -4  18   3      569.33      461.66     72.95 o
  -3  18   3     2404.95     2432.01    139.75 o
  -2  18   3     2199.52     1976.58    128.13 o
  -1  18   3      184.82      153.60     35.75 o
   0  18   3     4665.60     4599.45    141.85 o
   1  18   3      969.64     1163.54     94.04 o
   2  18   3     2344.11     2390.85    128.92 o
   3  18   3     4382.42     4266.96    166.48 o
   4  18   3       28.04       60.84     47.48 o
   5  18   3     3993.86     3934.36    188.35 o
   6  18   3      361.76      381.67     74.60 o
   7  18   3     1408.66     1214.74    193.47 o
   8  18   3     1780.65     1963.75    154.30 o
  -7  19   3      241.00      218.22     92.75 o
  -6  19   3        7.17      -36.74     70.47 o
  -5  19   3        0.64      -13.51     51.94 o
  -4  19   3        7.14       19.78     48.90 o
  -3  19   3       87.84       76.06     46.95 o
  -2  19   3        6.98       10.97     39.82 o
  -1  19   3      755.45      751.87     60.90 o
   0  19   3      519.31      531.68     59.11 o
   1  19   3      793.20      859.18     84.32 o
   2  19   3      189.61      168.84     54.36 o
   3  19   3        3.39      -54.23     41.57 o
   4  19   3      849.97      818.61    102.75 o
   5  19   3      184.92      187.11     74.92 o
   6  19   3      263.93      141.89     69.32 o
   7  19   3      138.75      179.61     78.85 o
  -7  20   3      192.38      223.62    100.02 o
  -6  20   3      337.34      405.82     96.93 o
  -5  20   3     1842.84     1731.26    130.61 o
  -4  20   3        7.52       43.53     55.86 o
  -3  20   3      719.84      780.09     87.02 o
  -2  20   3      506.90      540.92     70.77 o
  -1  20   3       27.80       25.04     40.94 o
   0  20   3     2089.62     2104.09    119.63 o
   1  20   3      799.75      709.15     79.70 o
   2  20   3     1160.78     1164.95    101.86 o
   3  20   3      486.42      524.10     81.90 o
   4  20   3       10.14       26.83     53.42 o
   5  20   3      981.05      789.20    113.30 o
   6  20   3      460.08      269.91     83.02 o
   7  20   3       89.25      104.79     80.64 o
  -7  21   3     1024.73     1123.48    178.17 o
  -6  21   3     3350.94     3028.76    209.95 o
  -5  21   3       27.65       32.20     65.72 o
  -4  21   3     3348.57     3204.84    168.94 o
  -3  21   3     1128.00     1017.55    100.85 o
  -2  21   3     1495.63     1441.32    114.19 o
  -1  21   3     5739.69     5885.83    228.36 o
   0  21   3      127.57      150.66     53.79 o
   1  21   3     6944.13     7211.43    225.83 o
   2  21   3     2591.61     2692.04    180.05 o
   3  21   3      801.71      720.13     94.57 o
   4  21   3     2571.58     2417.44    239.10 o
   5  21   3      191.84      152.52     77.25 o
   6  21   3     4952.26     5396.64    269.35 o
   7  21   3     2891.31     2673.81    196.96 o
  -6  22   3      761.56      780.19    138.58 o
  -5  22   3     8600.83     8448.46    497.68 o
  -4  22   3      158.14       80.19     69.04 o
  -3  22   3     7469.11     6984.77    254.82 o
  -2  22   3     3420.49     3769.53    188.73 o
  -1  22   3     1613.00     1588.82    120.59 o
   0  22   3    11088.25    11844.63    283.94 o
   1  22   3      351.11      490.48     68.62 o
   2  22   3     7955.60     8182.28    316.40 o
   3  22   3     6316.15     6410.49    240.52 o
   4  22   3      621.90      551.78     99.45 o
   5  22   3    10875.24    10832.79    384.88 o
   6  22   3      651.16      648.54    119.76 o
  -6  23   3     3621.38     3951.98    270.93 o
  -5  23   3     2646.78     2596.00    374.03 o
  -4  23   3    10792.54    10441.38    362.90 o
  -3  23   3      962.70      905.85    113.41 o
  -2  23   3    10482.60    10553.15    311.91 o
  -1  23   3    10680.27    11290.57    302.81 o
   0  23   3     3791.04     3719.91    166.97 o
   1  23   3    18839.98    19313.76    461.25 o
   2  23   3     2961.42     2882.94    172.63 o
   3  23   3     6947.87     6962.81    335.62 o
   4  23   3    11098.33    11065.14    354.35 o
   5  23   3      556.92      491.93    125.72 o
   6  23   3     8461.56     8134.61    341.12 o
  -5  24   3     8795.75     8613.42    374.69 o
  -4  24   3        3.33       39.66     76.12 o
  -3  24   3    12506.88    12922.83    367.89 o
  -2  24   3     3970.80     4066.26    304.37 o
  -1  24   3     8029.98     8508.13    280.88 o
   0  24   3    14319.23    15436.61    371.08 o
   1  24   3      235.17      412.61     76.70 o
   2  24   3    16710.80    16611.93    610.05 o
   3  24   3     4274.83     4075.91    221.59 o
   4  24   3     3605.52     3665.67    216.03 o
   5  24   3    12174.44    12003.71    471.81 o
  -5  25   3     2200.81     1950.98    303.06 o
  -4  25   3    12225.72    11737.04    434.04 o
  -3  25   3     1077.58      901.15    117.47 o
  -2  25   3    11592.32    12002.62    350.60 o
  -1  25   3     7227.28     7396.75    270.80 o
   0  25   3     2769.98     2986.95    194.87 o
   1  25   3    14700.99    14865.43    427.35 o
   2  25   3     2220.30     2516.51    182.52 o
   3  25   3     6816.33     6765.10    284.11 o
   4  25   3     9335.87     9734.51    382.70 o
   5  25   3      497.39      411.85    126.48 o
  -4  26   3       76.37        9.27     99.88 o
  -3  26   3     6993.73     6716.06    275.95 o
  -2  26   3     5944.78     5987.64    256.30 o
  -1  26   3     2648.39     3053.67    206.84 o
   0  26   3     5022.52     4835.81    246.90 o
   1  26   3      167.52      176.78     91.46 o
   2  26   3     9009.42     8339.97    318.73 o
   3  26   3     7470.04     7275.31    301.48 o
   4  26   3     2522.38     2780.26    278.90 o
  -3  27   3     2090.06     1901.08    302.70 o
  -2  27   3      963.34      706.91    126.48 o
  -1  27   3     4840.96     4990.29    345.81 o
   0  27   3       10.00       45.05     88.56 o
   1  27   3     3672.22     3435.97    247.40 o
   2  27   3     2677.03     2855.31    227.92 o
   3  27   3      755.57      573.82    136.53 o
  -2  28   3      511.11      583.27    136.22 o
  -1  28   3       43.31       69.38     98.93 o
   0  28   3     1435.93     1322.99    171.16 o
   1  28   3      644.09      516.63    125.66 o
   2  28   3      324.86      478.47    137.34 o
   0  29   3       65.71       70.11    105.26 o
 -10   0   4     5670.24     5485.50    435.70 o
  -9   0   4     6276.03     6166.06    847.88 o
  -8   0   4      523.14      368.32    104.00 o
  -7   0   4    11138.18    11120.34    509.06 o
  -6   0   4     4075.83     3711.71    311.38 o
  -5   0   4    23683.41    24180.36    545.40 o
  -4   0   4    16699.44    17440.15    401.92 o
  -3   0   4     2769.24     2980.02    101.11 o
  -2   0   4    52077.79    53653.88    700.86 o
  -1   0   4    29812.09    30376.36    409.24 o
   0   0   4     8429.05     9024.70    142.02 o
   1   0   4    13471.20    13514.67    186.33 o
   2   0   4     2957.56     3311.18     97.23 o
   3   0   4    50313.37    50215.94   1326.70 o
   4   0   4    10518.76    10561.53    201.26 o
   5   0   4     6797.34     7285.38    170.64 o
   6   0   4     9464.69    10118.79    217.58 o
   7   0   4      164.08       84.53     62.96 o
   8   0   4    17108.38    16874.94    664.58 o
   9   0   4     6709.77     6849.82    341.58 o
  10   0   4     3045.88     2745.95    246.01 o
 -10   1   4     3697.65     3623.80    259.49 o
  -9   1   4     3012.98     2662.32    308.49 o
  -8   1   4    11570.27    12222.48    316.51 o
  -7   1   4        0.99        3.92     43.96 o
  -6   1   4    11317.21    11507.42    236.29 o
  -5   1   4     9055.14     8912.68    206.35 o
  -4   1   4     6808.94     7323.97    164.31 o
  -3   1   4    31899.24    31691.79    353.83 o
  -2   1   4     5772.20     6065.43     86.13 o
  -1   1   4    28310.23    28872.43    270.44 o
   0   1   4     6020.33     6265.33     70.76 o
   1   1   4     5959.96     6190.93     73.25 o
   2   1   4    62150.23    60870.14    752.59 o
   3   1   4     2414.04     2738.25     63.14 o
   4   1   4    33238.13    33559.62    481.22 o
   5   1   4    16550.88    16506.05    218.75 o
   6   1   4      304.81      313.47     27.23 o
   7   1   4    14867.55    14232.50    338.05 o
   8   1   4     3893.76     3789.63    164.60 o
   9   1   4     8482.85     8582.83    276.62 o
  10   1   4     5178.93     5147.95    229.28 o
 -10   2   4     3676.28     3814.74    267.07 o
  -9   2   4     7360.72     7715.83    427.74 o
  -8   2   4     3047.41     3007.02    160.75 o
  -7   2   4    11631.41    11282.11    285.92 o
  -6   2   4      844.03      846.45     67.78 o
  -5   2   4     7757.90     7681.13    173.38 o
  -4   2   4    16703.40    16997.57    251.37 o
  -3   2   4     5719.75     6201.32    102.47 o
  -2   2   4    48523.00    49399.90    460.39 o
  -1   2   4     1919.81     2036.28     37.37 o
   0   2   4    20096.36    20682.78    188.18 o
   1   2   4    34207.86    35745.32    314.12 o
   2   2   4      748.40      885.79     25.35 o
   3   2   4    39247.01    39051.80    678.38 o
   4   2   4     1366.82     1362.86     50.80 o
   5   2   4     5812.30     5869.50    113.09 o
   6   2   4    13659.16    13384.89    186.38 o
   7   2   4       83.33      107.44     43.12 o
   8   2   4    13362.71    12922.76    338.56 o
   9   2   4     3570.62     3925.44    184.89 o
  10   2   4     2961.90     3230.15    199.45 o
 -10   3   4      216.84      273.63    112.88 o
  -9   3   4     4262.85     4532.74    264.87 o
  -8   3   4     7074.26     6526.47    256.15 o
  -7   3   4      297.30      172.94     53.09 o
  -6   3   4     8904.23     8810.86    200.30 o
  -5   3   4     6457.05     6093.59    143.63 o
  -4   3   4    14488.00    14631.60    225.14 o
  -3   3   4    23024.66    23025.90    311.73 o
  -2   3   4     1319.22     1465.90     49.10 o
  -1   3   4    14615.52    14905.63    155.46 o
   0   3   4     1483.33     1356.35     28.79 o
   1   3   4     2375.05     2426.32     41.18 o
   2   3   4    19792.74    19609.43    273.49 o
   3   3   4      968.00     1153.06     62.50 o
   4   3   4    19416.22    19776.85    269.43 o
   5   3   4     6544.62     6599.45    102.28 o
   6   3   4     6824.71     6906.39    115.94 o
   7   3   4     8048.79     8214.67    212.19 o
   8   3   4      123.90       32.66     52.03 o
   9   3   4     2452.24     2488.06    270.90 o
  10   3   4     3606.99     3750.46    198.16 o
 -10   4   4     1770.69     1900.31    205.74 o
  -9   4   4     1296.32     1291.66    155.00 o
  -8   4   4      726.91      639.22     96.03 o
  -7   4   4     1374.09     1563.00    113.88 o
  -6   4   4     1495.75     1468.50    104.38 o
  -5   4   4     1097.66     1083.91     91.52 o
  -4   4   4      495.88      407.67     40.13 o
  -3   4   4     2941.46     2946.11     98.56 o
  -2   4   4     6023.95     5829.23     89.78 o
  -1   4   4      937.42      928.46     29.94 o
   0   4   4    11894.66    12612.18    125.87 o
   1   4   4     2787.59     3172.38     47.25 o
   2   4   4     1430.77     1557.45     37.36 o
   3   4   4     5677.70     5507.57    131.80 o
   4   4   4      634.17      600.00     29.13 o
   5   4   4     1670.09     1663.78     47.10 o
   6   4   4     4531.28     4541.81    100.76 o
   7   4   4      504.17      476.95     55.05 o
   8   4   4     1136.25     1131.79     98.99 o
   9   4   4      616.99      667.61    127.45 o
  10   4   4      163.15      160.97     77.42 o
 -10   5   4       65.63      117.32    106.93 o
  -9   5   4       76.09       59.04     82.50 o
  -8   5   4      202.43      180.73     71.59 o
  -7   5   4      523.78      635.39     94.32 o
  -6   5   4        1.84        6.69     28.80 o
  -5   5   4      220.07      230.24     39.24 o
  -4   5   4      251.70      219.49     33.51 o
  -3   5   4      206.10      229.74     29.30 o
  -2   5   4      472.92      456.20     38.93 o
  -1   5   4     1033.75     1158.68     30.80 o
   0   5   4     4016.42     4436.32     59.72 o
   1   5   4      431.54      454.98     19.90 o
   2   5   4        2.51       32.48     10.82 o
   3   5   4      696.64      865.49     44.50 o
   4   5   4        6.10       33.52     15.36 o
   5   5   4      513.02      557.11     29.63 o
   6   5   4       54.08       92.33     24.40 o
   7   5   4      460.09      342.40     52.04 o
   8   5   4        9.72       13.24     48.39 o
   9   5   4       88.42      112.42     64.54 o
  -9   6   4     1921.77     1877.65    185.28 o
  -8   6   4      603.89      512.73     90.36 o
  -7   6   4     5797.75     5726.42    201.39 o
  -6   6   4      337.42      304.92     46.46 o
  -5   6   4     2398.54     2361.28     92.33 o
  -4   6   4     4898.52     5123.33    187.61 o
  -3   6   4      447.32      468.94     38.90 o
  -2   6   4    13518.39    14108.75    183.80 o
  -1   6   4      722.00      738.83     34.37 o
   0   6   4     4861.36     4870.38     73.77 o
   1   6   4     5876.60     6017.92     93.73 o
   2   6   4    13075.71    13898.56    254.22 o
   3   6   4     7979.41     8432.56    136.59 o
   4   6   4      281.35      290.19     29.79 o
   5   6   4     2097.40     2112.74     56.52 o
   6   6   4     4788.24     4677.28    110.06 o
   7   6   4       24.86       47.98     37.97 o
   8   6   4     3090.80     2998.26    134.02 o
   9   6   4       32.30      -22.09     56.19 o
  -9   7   4     2200.76     2476.06    220.19 o
  -8   7   4     9296.49     9531.03    434.67 o
  -7   7   4      134.43       67.76     52.41 o
  -6   7   4     9056.11     9092.13    193.76 o
  -5   7   4     2030.94     1972.92     90.22 o
  -4   7   4     3204.77     3227.78    145.28 o
  -3   7   4    32964.14    32934.20    448.15 o
  -2   7   4     6129.96     6725.38    122.18 o
  -1   7   4    24000.22    24882.40    296.07 o
   0   7   4     8632.17     8683.66    118.69 o
   1   7   4      679.49      586.02     37.39 o
   2   7   4    25563.71    25424.86    286.59 o
   3   7   4       30.10       48.55     14.91 o
   4   7   4    15653.85    16158.80    205.26 o
   5   7   4     2330.63     2360.05     66.72 o
   6   7   4     2743.45     2812.64     99.16 o
   7   7   4    11277.86    11083.99    257.28 o
   8   7   4      202.64      331.35     62.13 o
   9   7   4     5672.80     5792.29    228.67 o
  -9   8   4     4290.31     4780.67    278.93 o
  -8   8   4      554.94      577.65    107.60 o
  -7   8   4    15462.19    16311.35    374.93 o
  -6   8   4     5278.63     4988.09    141.72 o
  -5   8   4    10510.46    10558.83    255.26 o
  -4   8   4    23227.07    23820.16    338.66 o
  -3   8   4      592.76      633.09     42.57 o
  -2   8   4    18613.22    18550.24    244.16 o
  -1   8   4     6580.02     6746.37    111.00 o
   0   8   4     9474.49     9282.62    130.51 o
   1   8   4    19517.84    19286.72    219.68 o
   2   8   4     1556.79     1642.48     46.64 o
   3   8   4    20028.05    20091.67    293.38 o
   4   8   4    13298.85    13845.55    187.01 o
   5   8   4    15827.43    15955.78    225.50 o
   6   8   4    20165.69    20628.23    346.31 o
   7   8   4       33.19       52.14     41.81 o
   8   8   4     6425.60     6977.52    210.26 o
   9   8   4     4494.16     4580.97    206.27 o
  -9   9   4     3009.59     3048.90    237.29 o
  -8   9   4    12386.19    12873.12    381.02 o
  -7   9   4      103.70       75.52     52.02 o
  -6   9   4    13256.57    13055.92    267.56 o
  -5   9   4     6812.62     7204.06    165.47 o
  -4   9   4     2307.04     2266.48     81.60 o
  -3   9   4    32753.93    32925.07    435.09 o
  -2   9   4     1232.95     1127.94     97.34 o
  -1   9   4    26754.45    27013.67    361.37 o
   0   9   4    24661.98    24414.75    342.46 o
   1   9   4    10861.87    11070.92    160.82 o
   2   9   4    26652.12    25806.81    312.80 o
   3   9   4     2803.45     2851.74     75.93 o
   4   9   4    12593.13    12887.95    193.35 o
   5   9   4    21197.79    21507.16    275.36 o
   6   9   4     1190.96     1122.10     67.99 o
   7   9   4    17028.29    17212.38    379.02 o
   8   9   4     2333.33     2573.30    133.51 o
   9   9   4     5507.49     5515.28    223.14 o
  -9  10   4     4639.50     5045.73    292.13 o
  -8  10   4      402.39      268.20     81.24 o
  -7  10   4    13143.50    12931.39    428.12 o
  -6  10   4     4387.55     4357.76    147.44 o
  -5  10   4    10922.67    10812.50    202.76 o
  -4  10   4    24694.17    24215.82    350.87 o
  -3  10   4       46.25       25.75     27.46 o
  -2  10   4    23587.03    23051.73    345.71 o
  -1  10   4    11434.58    11174.81    188.19 o
   0  10   4    14066.05    14287.06    214.34 o
   1  10   4    38448.67    39015.71    452.00 o
   2  10   4       83.67      155.43     23.87 o
   3  10   4    20793.54    20647.49    256.53 o
   4  10   4    18462.22    18955.92    275.84 o
   5  10   4     7165.71     7160.39    165.21 o
   6  10   4    16103.41    16254.43    466.55 o
   7  10   4      501.86      556.18     68.87 o
   8  10   4    10772.05    10162.00    332.13 o
   9  10   4     7144.13     7330.26    257.83 o
  -9  11   4     3005.47     3175.76    284.37 o
  -8  11   4     7038.96     6378.52    271.53 o
  -7  11   4      200.23      222.40     75.51 o
  -6  11   4    24183.50    23675.24    448.19 o
  -5  11   4    12145.31    12206.28    238.00 o
  -4  11   4     4831.00     5022.55    139.47 o
  -3  11   4    20860.05    20706.79    349.13 o
  -2  11   4     1316.03     1294.75     70.29 o
  -1  11   4    20126.66    19708.65    305.31 o
   0  11   4    20866.04    20887.50    305.70 o
   1  11   4     5274.72     5462.22    115.30 o
   2  11   4    26286.38    26389.54    368.12 o
   3  11   4     6312.94     6472.77    144.74 o
   4  11   4    15867.81    15674.68    244.84 o
   5  11   4    12119.45    12253.74    271.31 o
   6  11   4     3045.59     2944.84    122.08 o
   7  11   4    14606.64    14720.29    337.79 o
   8  11   4     2751.17     2767.83    206.19 o
   9  11   4     4097.79     4090.84    292.78 o
  -9  12   4     2206.85     2468.93    303.85 o
  -8  12   4      916.99      673.83    113.21 o
  -7  12   4    11847.91    11120.54    341.44 o
  -6  12   4      250.68      251.84     52.35 o
  -5  12   4    14135.28    14185.41    248.94 o
  -4  12   4     6447.34     6278.11    162.72 o
  -3  12   4     2667.97     2621.38    107.60 o
  -2  12   4    24818.00    24637.66    375.84 o
  -1  12   4     6385.29     6861.05    155.70 o
   0  12   4    29160.21    29194.74    430.20 o
   1  12   4    26255.04    26978.73    358.08 o
   2  12   4     3739.81     3699.86    109.18 o
   3  12   4    16401.88    16003.18    241.75 o
   4  12   4     7552.38     7712.08    181.57 o
   5  12   4     4374.40     4299.09    130.52 o
   6  12   4     9385.86     9289.36    309.81 o
   7  12   4        0.65        6.55     45.47 o
   8  12   4     6880.84     6361.00    231.92 o
   9  12   4     1360.47     1535.99    123.34 o
  -9  13   4     2009.07     1868.46    252.64 o
  -8  13   4     3692.87     3981.25    371.34 o
  -7  13   4       26.53     -119.74     59.87 o
  -6  13   4     6729.38     6902.91    195.70 o
  -5  13   4     1239.09     1177.96     79.89 o
  -4  13   4     6223.04     5843.15    153.17 o
  -3  13   4    13632.57    13653.30    268.84 o
  -2  13   4      106.52      107.73     34.48 o
  -1  13   4     9123.97     9052.62    185.11 o
   0  13   4    14129.48    14100.57    251.13 o
   1  13   4     4399.99     4132.47    105.53 o
   2  13   4     9978.16     9786.28    167.51 o
   3  13   4       13.79       -7.98     23.92 o
   4  13   4     4355.93     4340.36    124.46 o
   5  13   4     3311.30     3240.06    180.83 o
   6  13   4     1697.48     1738.14    116.90 o
   7  13   4     3613.42     3730.59    171.14 o
   8  13   4      107.47       45.63     62.70 o
   9  13   4     2677.36     3013.80    259.74 o
  -8  14   4      313.51      290.14    130.38 o
  -7  14   4     2922.98     3477.85    206.39 o
  -6  14   4      196.74      142.41     60.27 o
  -5  14   4      100.78       66.41     41.98 o
  -4  14   4     1934.78     1889.18    102.82 o
  -3  14   4     1681.39     1406.03     87.98 o
  -2  14   4     3301.93     3290.08    140.95 o
  -1  14   4      806.04      654.22     55.93 o
   0  14   4       94.97      121.72     29.73 o
   1  14   4     3221.52     3445.26    109.90 o
   2  14   4      570.81      540.60     43.63 o
   3  14   4     2828.19     2799.43     96.86 o
   4  14   4        4.93      -46.28     31.92 o
   5  14   4      985.03      958.35     84.03 o
   6  14   4      524.14      480.31     75.67 o
   7  14   4       10.69       19.59     48.67 o
   8  14   4      482.29      441.74    102.68 o
  -8  15   4      568.46      481.38    143.69 o
  -7  15   4       73.33      140.98     77.57 o
  -6  15   4     1592.56     1578.95    125.51 o
  -5  15   4     1298.34     1319.90     93.07 o
  -4  15   4      115.52       48.41     44.47 o
  -3  15   4      625.93      483.89     58.53 o
  -2  15   4       17.72      -10.49     29.47 o
  -1  15   4      927.45      941.97     67.84 o
   0  15   4      280.26      265.18     38.66 o
   1  15   4      168.91      116.12     33.02 o
   2  15   4     1672.45     1676.02     76.70 o
   3  15   4        2.55       38.56     28.35 o
   4  15   4     1746.75     1843.23    111.01 o
   5  15   4       56.06       70.83     49.63 o
   6  15   4      147.97      198.50     65.15 o
   7  15   4     1003.91      992.68    106.83 o
   8  15   4        1.77       11.66     62.76 o
  -8  16   4      786.18      681.04    141.14 o
  -7  16   4     4839.20     4993.17    250.94 o
  -6  16   4      249.95      261.98     70.15 o
  -5  16   4     7237.61     6853.00    201.16 o
  -4  16   4     2980.27     3017.71    134.72 o
  -3  16   4     1367.91     1350.39     99.44 o
  -2  16   4     5376.79     5441.96    175.38 o
  -1  16   4      536.53      473.07     52.66 o
   0  16   4    14726.27    14473.68    318.92 o
   1  16   4    12661.32    13025.45    309.52 o
   2  16   4      473.97      457.42     47.87 o
   3  16   4     5009.79     5032.14    184.50 o
   4  16   4      656.31      544.38     78.28 o
   5  16   4     2604.05     2934.68    184.92 o
   6  16   4     6241.50     6063.80    294.89 o
   7  16   4      217.69       63.11     63.88 o
   8  16   4     1245.88     1073.77    153.78 o
  -8  17   4     5484.40     5471.45    311.06 o
  -7  17   4      109.37       -5.01     89.17 o
  -6  17   4    11423.78    11424.33    360.83 o
  -5  17   4     4901.86     4996.04    178.54 o
  -4  17   4     5436.09     5318.58    193.64 o
  -3  17   4     8787.17     9057.39    225.18 o
  -2  17   4      764.77      623.81     74.41 o
  -1  17   4    21487.63    21331.98    383.00 o
   0  17   4    21354.72    21819.64    352.21 o
   1  17   4     5135.91     5059.78    149.18 o
   2  17   4    12386.34    12494.96    267.13 o
   3  17   4      319.13      369.68     60.47 o
   4  17   4     2843.76     2989.61    157.80 o
   5  17   4     7761.39     7502.39    273.67 o
   6  17   4     1923.05     1861.24    189.97 o
   7  17   4     9185.58     9834.79    296.21 o
   8  17   4      542.28      423.92     98.83 o
  -7  18   4    12439.82    12523.02    402.51 o
  -6  18   4     2360.70     2462.07    183.41 o
  -5  18   4     9386.02     9632.18    271.33 o
  -4  18   4    13035.24    13170.73    319.04 o
  -3  18   4      388.58      308.77     63.68 o
  -2  18   4    18793.65    17896.53    348.47 o
  -1  18   4     4530.09     4332.13    172.16 o
   0  18   4     7732.97     7903.84    194.86 o
   1  18   4    20337.37    20497.21    382.18 o
   2  18   4       71.20       65.21     42.65 o
   3  18   4    18619.03    18214.10    414.60 o
   4  18   4     3752.65     3675.64    248.48 o
   5  18   4     3798.60     3924.74    206.75 o
   6  18   4    14728.07    14810.99    409.36 o
   7  18   4      222.89      233.09     76.53 o
  -7  19   4      275.28      179.62    103.99 o
  -6  19   4    10926.54    10649.63    406.23 o
  -5  19   4     8092.57     7752.57    251.32 o
  -4  19   4     3758.55     3724.31    173.43 o
  -3  19   4    13345.01    13339.70    340.15 o
  -2  19   4     2630.99     2543.74    131.07 o
  -1  19   4    19909.21    19641.76    426.60 o
   0  19   4    17760.59    17910.89    354.81 o
   1  19   4      977.27      985.13    104.55 o
   2  19   4    20380.00    20368.36    419.10 o
   3  19   4     5344.55     5295.85    206.08 o
   4  19   4     8212.17     7809.06    265.37 o
   5  19   4    12379.35    12358.68    388.94 o
   6  19   4      165.58      152.49     77.54 o
   7  19   4    10539.07     9888.72    337.86 o
  -7  20   4     8747.16     8842.16    400.81 o
  -6  20   4     2032.97     1593.34    179.41 o
  -5  20   4     7901.69     8025.77    277.78 o
  -4  20   4    12521.50    11805.56    355.62 o
  -3  20   4      358.08      271.95     70.88 o
  -2  20   4    16305.50    15779.74    395.07 o
  -1  20   4     9073.50     8605.86    241.48 o
   0  20   4    10571.17    11081.23    265.55 o
   1  20   4    15918.61    16326.87    339.34 o
   2  20   4      348.60      269.76     69.21 o
   3  20   4    11939.85    12366.20    334.76 o
   4  20   4     7199.19     6848.66    254.76 o
   5  20   4     2373.34     2475.69    235.73 o
   6  20   4    14165.52    14637.97    423.39 o
   7  20   4      603.26      697.32    116.33 o
  -6  21   4     7992.87     7923.22    358.92 o
  -5  21   4     7224.04     7465.74    295.62 o
  -4  21   4     4092.85     4214.73    208.16 o
  -3  21   4    11964.47    11536.80    327.37 o
  -2  21   4      640.67      707.89     87.81 o
  -1  21   4    11668.37    11884.17    385.60 o
   0  21   4     5774.00     5580.85    192.64 o
   1  21   4     2830.81     3118.39    158.87 o
   2  21   4    13760.85    13826.15    361.76 o
   3  21   4     1469.94     1717.83    136.70 o
   4  21   4     9826.52     9481.64    311.00 o
   5  21   4     9482.06     9255.60    339.42 o
   6  21   4     1125.48     1137.64    196.52 o
  -6  22   4      244.77      184.65    107.64 o
  -5  22   4     5117.95     5652.73    342.38 o
  -4  22   4     7761.25     7584.80    274.92 o
  -3  22   4      338.10      185.56     74.00 o
  -2  22   4    11793.73    11608.14    328.27 o
  -1  22   4     1030.73      999.21     99.48 o
   0  22   4     3694.57     3625.01    221.06 o
   1  22   4     4686.33     5287.46    206.05 o
   2  22   4       49.77      149.04     67.27 o
   3  22   4    13026.63    12593.37    351.85 o
   4  22   4     1629.03     1554.38    158.77 o
   5  22   4     2698.01     2469.32    360.88 o
   6  22   4     4731.39     4509.03    281.67 o
  -6  23   4     1882.35     2247.70    220.58 o
  -5  23   4      253.55      283.77    100.09 o
  -4  23   4      989.15     1078.12    124.08 o
  -3  23   4     2363.58     2511.96    171.73 o
  -2  23   4        7.12       25.71     62.56 o
  -1  23   4     6448.34     6684.10    232.92 o
   0  23   4     1023.43      965.88    109.16 o
   1  23   4     1441.21     1694.21    151.51 o
   2  23   4     3528.86     4027.53    299.47 o
   3  23   4       33.31       30.23     67.31 o
   4  23   4     1503.02     1712.57    229.97 o
   5  23   4      817.08      820.14    131.17 o
  -5  24   4      302.36      102.92    128.88 o
  -4  24   4       58.80       75.39     77.00 o
  -3  24   4        2.28       38.50     70.33 o
  -2  24   4        8.23       -0.52     66.56 o
  -1  24   4       85.81       72.47     72.21 o
   0  24   4       39.13       -4.40     61.25 o
   1  24   4       15.83      -20.66     64.76 o
   2  24   4       43.71       33.74     71.43 o
   3  24   4       16.29      116.04     75.52 o
   4  24   4       16.46      -28.46     74.91 o
   5  24   4      162.69      313.62    105.72 o
  -4  25   4      483.87      391.62    106.94 o
  -3  25   4     1371.63     1066.51    128.87 o
  -2  25   4        1.66       12.21     73.28 o
  -1  25   4     1329.55     1525.16    154.62 o
   0  25   4      113.87        3.15     80.48 o
   1  25   4     2156.27     2474.36    186.77 o
   2  25   4      772.49      748.92    115.14 o
   3  25   4        4.16      107.42     79.64 o
   4  25   4     2107.03     1684.35    178.43 o
  -4  26   4     4713.74     4843.07    269.41 o
  -3  26   4     1029.66     1028.82    140.25 o
  -2  26   4     6992.32     6581.88    295.36 o
  -1  26   4      267.96      349.96    108.52 o
   0  26   4     2375.18     2318.62    209.91 o
   1  26   4     3694.77     4025.72    255.82 o
   2  26   4       50.13       -5.21     77.55 o
   3  26   4     6030.63     6359.06    342.35 o
   4  26   4     1088.95      990.51    141.56 o
  -3  27   4    12423.28    12606.74    421.03 o
  -2  27   4       64.13      122.61     92.45 o
  -1  27   4     7109.75     7515.80    356.07 o
   0  27   4     3673.81     3875.32    558.85 o
   1  27   4     1374.83     1731.81    396.80 o
   2  27   4    11031.21    11297.96    421.46 o
   3  27   4      103.98      120.31     97.26 o
  -2  28   4    10372.87     8468.88    837.45 o
  -1  28   4     2690.84     2420.80    225.32 o
   0  28   4     2517.86     2367.47    221.50 o
   1  28   4     9624.99    10233.60    407.53 o
  -9   1   5      169.52       10.47     79.84 o
  -8   1   5      401.41      236.66     66.51 o
  -7   1   5     2738.76     2612.13    162.87 o
  -6   1   5       30.17      -14.80     31.81 o
  -5   1   5      399.82      381.78     44.83 o
  -4   1   5      190.40      159.10     28.73 o
  -3   1   5     1409.99     1589.21     64.43 o
  -2   1   5     3300.79     3796.49     79.21 o
  -1   1   5      106.11      100.82     16.17 o
   0   1   5      224.50      238.67     14.90 o
   1   1   5     1524.32     1425.15     31.71 o
   2   1   5      458.65      531.99     24.40 o
   3   1   5     4524.00     4838.46     99.26 o
   4   1   5      230.28      227.46     23.60 o
   5   1   5     2402.96     2609.51     59.01 o
   6   1   5     3242.90     3390.31     72.54 o
   7   1   5      101.33       77.59     43.65 o
   8   1   5      416.67      402.34     67.48 o
   9   1   5      141.89      122.02     65.43 o
  -9   2   5     4675.43     5384.26    291.94 o
  -8   2   5     1132.41     1326.45    119.55 o
  -7   2   5     1872.59     1816.12    126.21 o
  -6   2   5      810.75      978.12     74.52 o
  -5   2   5       56.18       91.88     29.02 o
  -4   2   5     7331.71     7257.90    149.43 o
  -3   2   5     8851.25     9269.58    156.63 o
  -2   2   5     7243.93     7975.06    126.68 o
  -1   2   5    20209.13    21154.03    229.53 o
   0   2   5     3441.50     3701.35     54.75 o
   1   2   5     8763.92     9242.10    101.62 o
   2   2   5     8575.64     8793.96    111.19 o
   3   2   5     3341.09     3919.32    120.21 o
   4   2   5     6212.21     6574.98    172.65 o
   5   2   5     3994.54     3944.79     84.67 o
   6   2   5     1387.65     1309.39     50.71 o
   7   2   5     8085.97     7869.52    216.96 o
   8   2   5      120.07      109.67     63.53 o
   9   2   5     2515.65     2696.75    149.58 o
  -9   3   5     2006.57     2097.46    199.42 o
  -8   3   5     8270.92     8300.23    260.71 o
  -7   3   5     9316.39     9768.22    270.88 o
  -6   3   5      382.85      323.10     50.89 o
  -5   3   5    11993.81    12600.69    228.78 o
  -4   3   5     6625.95     6581.09    181.02 o
  -3   3   5    18961.17    19842.09    299.44 o
  -2   3   5    32777.42    32531.62    376.21 o
  -1   3   5     2214.96     2413.51     56.50 o
   0   3   5    23086.90    23654.80    238.87 o
   1   3   5    18383.61    19785.92    189.05 o
   2   3   5    19844.07    21031.18    254.75 o
   3   3   5    38121.37    39146.63    677.48 o
   4   3   5       19.14       22.78     26.59 o
   5   3   5    14119.72    14202.68    243.77 o
   6   3   5    15795.27    15662.29    226.10 o
   7   3   5     1849.21     1629.19    101.86 o
   8   3   5    13179.40    13027.13    331.07 o
   9   3   5      226.10      142.85     67.29 o
  -9   4   5    13787.20    14420.06    478.49 o
  -8   4   5     5983.26     6275.09    303.18 o
  -7   4   5     6443.66     6866.54    223.52 o
  -6   4   5    32527.91    31827.75    514.20 o
  -5   4   5      104.74       87.31     35.12 o
  -4   4   5    48837.54    48739.54    683.63 o
  -3   4   5    22559.41    21702.35    322.36 o
  -2   4   5    12901.38    13793.02    183.73 o
  -1   4   5    59814.17    59801.00    615.59 o
   0   4   5     4340.02     4487.14     70.54 o
   1   4   5    35601.43    35646.87    343.41 o
   2   4   5    35393.27    35575.14    414.33 o
   3   4   5     7355.65     7887.31    151.32 o
   4   4   5    51544.60    51978.79    900.11 o
   5   4   5     3026.59     3101.55     79.34 o
   6   4   5    15571.90    15686.06    244.36 o
   7   4   5    14166.04    14162.34    313.98 o
   8   4   5      963.30      953.97    113.18 o
   9   4   5    13382.36    13877.38    365.69 o
  -9   5   5     1413.92     1445.89    171.44 o
  -8   5   5    15798.93    16465.17    440.07 o
  -7   5   5    15459.81    15508.13    365.32 o
  -6   5   5     1681.27     1582.34     96.98 o
  -5   5   5    35286.13    35078.48    534.18 o
  -4   5   5     5744.91     5581.36    165.61 o
  -3   5   5    35710.48    36294.95    493.16 o
  -2   5   5    58907.14    58127.31    636.04 o
  -1   5   5     1415.57     1316.70     54.78 o
   0   5   5    90613.42    90159.98    844.97 o
   1   5   5    11655.77    11910.65    149.64 o
   2   5   5    22428.84    22380.93    271.84 o
   3   5   5    46355.71    44458.81    647.09 o
   4   5   5       95.67      110.29     28.56 o
   5   5   5    36739.25    36758.42    485.75 o
   6   5   5     6571.25     6834.66    130.61 o
   7   5   5     8036.65     7864.26    195.78 o
   8   5   5    19689.13    19384.29    404.54 o
   9   5   5      343.45      312.05    105.25 o
  -9   6   5    13624.24    13754.67    600.89 o
  -8   6   5     5159.40     5030.81    239.68 o
  -7   6   5     7954.46     8119.79    248.22 o
  -6   6   5    21108.61    21376.42    380.06 o
  -5   6   5     4060.31     3724.91    129.34 o
  -4   6   5    37879.32    38051.25    559.24 o
  -3   6   5    27793.23    27474.88    417.72 o
  -2   6   5     6091.89     6378.17    113.74 o
  -1   6   5    22468.25    22055.59    249.00 o
   0   6   5     3710.49     4043.88     70.14 o
   1   6   5    47634.44    48409.14    488.87 o
   2   6   5    37417.88    37385.39    436.81 o
   3   6   5     4434.21     4678.69    117.79 o
   4   6   5    33605.18    33866.95    544.67 o
   5   6   5     3772.77     3919.28    104.96 o
   6   6   5    14993.30    14682.67    239.66 o
   7   6   5    12961.41    12822.96    276.50 o
   8   6   5      227.50      166.78     53.59 o
   9   6   5    11845.76    12068.65    335.97 o
  -9   7   5      112.21       79.01     95.37 o
  -8   7   5     2638.56     2600.65    182.63 o
  -7   7   5     8291.80     8846.84    260.56 o
  -6   7   5      809.70      761.64     66.05 o
  -5   7   5    23313.29    23212.85    402.97 o
  -4   7   5     2079.71     1870.79    106.97 o
  -3   7   5    10299.43    10515.53    214.22 o
  -2   7   5    17758.41    17733.61    236.03 o
  -1   7   5      121.31      152.14     19.99 o
   0   7   5    17304.09    17625.03    209.75 o
   1   7   5     8119.60     8534.31    129.63 o
   2   7   5      826.42      758.00     37.39 o
   3   7   5    21913.14    22107.16    288.70 o
   4   7   5      308.30      241.60     41.10 o
   5   7   5     9778.13    10023.68    151.68 o
   6   7   5      436.07      390.28     40.94 o
   7   7   5     2909.83     2849.17    114.92 o
   8   7   5     7355.25     7135.09    218.15 o
   9   7   5      805.73      827.22    127.35 o
  -9   8   5      979.86      912.11    145.11 o
  -8   8   5     2435.27     2378.82    177.58 o
  -7   8   5      230.77      207.02     68.15 o
  -6   8   5     3109.80     3098.03    120.38 o
  -5   8   5       41.87      -26.51     29.39 o
  -4   8   5      552.59      545.49     50.42 o
  -3   8   5     8441.54     8554.15    168.30 o
  -2   8   5       82.89      109.49     25.47 o
  -1   8   5     9422.40     9852.50    158.11 o
   0   8   5       42.97       71.42     18.00 o
   1   8   5     1113.32     1171.48     70.69 o
   2   8   5     4334.50     4437.90     93.24 o
   3   8   5       19.98       38.75     17.81 o
   4   8   5     7497.22     7637.88    147.00 o
   5   8   5     1932.50     1973.33     63.75 o
   6   8   5      901.17      967.20     82.54 o
   7   8   5     3347.23     3093.47    122.80 o
   8   8   5      124.50      128.28     52.85 o
   9   8   5     1218.91     1151.05    140.20 o
  -9   9   5      299.29      396.20    113.78 o
  -8   9   5      165.64      144.91     76.08 o
  -7   9   5      272.45      313.17     70.45 o
  -6   9   5        3.65       66.51     41.59 o
  -5   9   5       30.65       25.31     32.16 o
  -4   9   5      776.74      803.23     59.73 o
  -3   9   5       12.30       42.10     26.69 o
  -2   9   5     2391.97     2612.21     81.47 o
  -1   9   5        5.03       21.14     17.82 o
   0   9   5       44.20       80.03     27.93 o
   1   9   5      796.82      725.23     47.64 o
   2   9   5       10.12        2.39     14.82 o
   3   9   5     1424.95     1478.02     56.25 o
   4   9   5      259.80      213.15     28.69 o
   5   9   5      128.27      128.71     26.46 o
   6   9   5      332.95      384.17     47.62 o
   7   9   5       37.03      -34.46     36.92 o
   8   9   5      544.34      525.52     74.14 o
   9   9   5      119.90       91.25     72.99 o
  -9  10   5      194.32      152.30     99.70 o
  -8  10   5        4.22      -12.65     68.70 o
  -7  10   5       21.66       65.39     57.28 o
  -6  10   5       47.40       11.39     39.67 o
  -5  10   5       81.87       66.64     36.16 o
  -4  10   5       29.64       69.14     32.34 o
  -3  10   5       24.89       26.16     22.66 o
  -2  10   5      576.86      569.55     48.44 o
  -1  10   5     1862.37     2014.24     72.07 o
   0  10   5     1363.19     1431.82     58.82 o
   1  10   5      435.85      471.53     32.92 o
   2  10   5      164.65      158.05     24.26 o
   3  10   5      323.55      309.89     33.18 o
   4  10   5       10.56       12.73     22.17 o
   5  10   5      263.34      222.25     39.38 o
   6  10   5       24.55       70.16     39.34 o
   7  10   5      577.68      637.86     69.53 o
   8  10   5      114.77      164.70     59.66 o
   9  10   5       80.79        9.48     69.91 o
  -9  11   5      217.38      116.74    116.01 o
  -8  11   5      512.09      447.63     97.74 o
  -7  11   5     1184.66     1226.90    141.42 o
  -6  11   5      494.86      543.37     66.44 o
  -5  11   5     5457.32     5436.92    154.80 o
  -4  11   5      618.18      591.96     48.86 o
  -3  11   5     1209.18     1131.70     68.13 o
  -2  11   5     1845.49     1820.55     82.31 o
  -1  11   5       53.19       39.14     24.18 o
   0  11   5      614.93      643.13     42.07 o
   1  11   5     1934.95     2034.92     73.33 o
   2  11   5      543.34      539.97     56.77 o
   3  11   5     3603.59     3727.09    107.07 o
   4  11   5      374.52      391.27     37.81 o
   5  11   5     1695.79     1734.36    126.41 o
   6  11   5     1181.37     1227.42    140.26 o
   7  11   5       48.19       84.23     45.41 o
   8  11   5     1215.56     1200.75    141.48 o
   9  11   5        2.31       83.03     76.43 o
  -8  12   5     1837.91     2199.05    181.86 o
  -7  12   5     1168.07     1166.12    130.65 o
  -6  12   5     6264.35     6042.07    262.06 o
  -5  12   5        4.07       25.62     35.82 o
  -4  12   5     8006.61     8280.39    257.57 o
  -3  12   5     4615.17     4552.23    142.67 o
  -2  12   5     3653.01     3521.33    114.99 o
  -1  12   5    11375.11    11353.57    212.30 o
   0  12   5     2866.01     3054.44     86.20 o
   1  12   5     7163.32     7564.40    143.02 o
   2  12   5    12354.44    12589.74    212.77 o
   3  12   5      523.72      498.63     36.20 o
   4  12   5     5750.87     6162.39    160.80 o
   5  12   5     1355.79     1373.87     87.87 o
   6  12   5     4822.82     5088.03    182.68 o
   7  12   5     5541.41     5365.69    183.06 o
   8  12   5      382.49      423.56     79.44 o
  -8  13   5     4647.39     4878.96    258.46 o
  -7  13   5     9509.30     9463.69    328.39 o
  -6  13   5     1968.68     2216.62    135.34 o
  -5  13   5    16615.33    16904.01    334.74 o
  -4  13   5     2525.20     2498.36    104.17 o
  -3  13   5     4649.15     4773.82    183.10 o
  -2  13   5    22910.80    23733.74    418.82 o
  -1  13   5      260.90      292.89     42.60 o
   0  13   5    35600.46    36126.13    482.48 o
   1  13   5     1891.66     1932.67     75.56 o
   2  13   5    11467.35    11815.42    306.17 o
   3  13   5    16423.60    16358.69    273.34 o
   4  13   5      168.50      200.53     41.91 o
   5  13   5    20913.94    21043.03    649.18 o
   6  13   5     7748.76     7789.18    241.17 o
   7  13   5     2493.18     2496.63    141.28 o
   8  13   5     7352.23     7320.41    251.94 o
  -8  14   5     4570.42     4314.20    247.72 o
  -7  14   5     5108.13     5050.63    249.55 o
  -6  14   5    20012.13    20148.38    424.14 o
  -5  14   5       75.81       23.99     48.22 o
  -4  14   5    22442.47    22137.93    371.17 o
  -3  14   5     9891.16     9798.46    226.40 o
  -2  14   5     8789.69     8689.97    204.78 o
  -1  14   5    36667.26    37047.53    531.88 o
   0  14   5     1024.72     1024.13     66.33 o
   1  14   5    34881.80    36051.77    503.99 o
   2  14   5    17779.17    17616.34    613.99 o
   3  14   5     4197.00     3973.03    153.47 o
   4  14   5    23607.40    24138.87    471.04 o
   5  14   5     1762.47     1815.18    118.71 o
   6  14   5    15193.43    15061.56    380.37 o
   7  14   5     9840.92    10149.91    359.06 o
   8  14   5     1488.72     1392.18    121.14 o
  -8  15   5     5839.07     5594.23    285.05 o
  -7  15   5     9536.48     9650.80    338.04 o
  -6  15   5     1645.58     1583.76    122.40 o
  -5  15   5    28489.93    28027.75    528.64 o
  -4  15   5     5272.65     5321.14    194.77 o
  -3  15   5    11608.92    11728.64    258.46 o
  -2  15   5    20528.25    20510.16    433.70 o
  -1  15   5      675.66      833.38     71.72 o
   0  15   5    39261.92    39706.88    531.10 o
   1  15   5     8799.68     9221.07    185.89 o
   2  15   5    15703.62    15898.59    334.71 o
   3  15   5    23312.67    22304.29    458.85 o
   4  15   5       73.37       94.84     49.72 o
   5  15   5    19326.52    20091.47    583.47 o
   6  15   5     6868.56     6851.13    238.81 o
   7  15   5     7352.47     7667.29    245.58 o
   8  15   5    12224.71    12883.75    366.45 o
  -8  16   5     3046.92     3003.49    325.32 o
  -7  16   5     1898.04     1680.52    165.68 o
  -6  16   5    13731.54    14053.01    476.25 o
  -5  16   5        5.47       -9.04     52.16 o
  -4  16   5     6077.38     6172.09    257.81 o
  -3  16   5     5167.29     5122.57    169.26 o
  -2  16   5     1102.19     1206.23     92.41 o
  -1  16   5    30246.61    30026.32    462.36 o
   0  16   5      148.50      153.74     36.97 o
   1  16   5    23592.97    24773.17    491.19 o
   2  16   5     6875.33     6636.02    179.72 o
   3  16   5      245.08      202.65     55.58 o
   4  16   5    16610.63    15960.34    396.94 o
   5  16   5     1354.35     1237.55    116.34 o
   6  16   5     8715.53     8806.35    291.79 o
   7  16   5     6176.41     6353.30    226.58 o
   8  16   5      166.89      241.18     90.36 o
  -7  17   5     2783.55     2650.61    221.62 o
  -6  17   5       21.25       -3.52     68.90 o
  -5  17   5     5873.92     5820.87    216.11 o
  -4  17   5     2104.90     1866.49    172.06 o
  -3  17   5     4053.21     4060.91    157.88 o
  -2  17   5     4504.87     4834.69    174.19 o
  -1  17   5      300.21      167.25     46.07 o
   0  17   5     4745.94     5164.81    149.84 o
   1  17   5     4297.81     4121.61    150.02 o
   2  17   5     3566.22     3541.38    283.79 o
   3  17   5     4424.89     4835.21    188.35 o
   4  17   5       17.42       -9.35     47.85 o
   5  17   5     4069.96     3967.60    299.14 o
   6  17   5     2959.93     3042.90    171.82 o
   7  17   5      741.46      901.08    104.88 o
  -7  18   5       17.56      -16.05     86.67 o
  -6  18   5      694.97      691.87    150.82 o
  -5  18   5      135.27      148.55     70.86 o
  -4  18   5     1715.47     1657.25    123.11 o
  -3  18   5      963.05      898.10     93.48 o
  -2  18   5      524.52      590.66     75.58 o
  -1  18   5     1043.99      969.89    122.93 o
   0  18   5     2480.06     2353.37    123.55 o
   1  18   5       65.65       52.85     42.53 o
   2  18   5     2036.02     2265.53    142.00 o
   3  18   5       16.30       44.08     51.61 o
   4  18   5      650.65      759.67    103.06 o
   5  18   5      182.11      167.37     73.35 o
   6  18   5      310.50      417.80     88.27 o
   7  18   5      705.83      529.66     94.46 o
  -7  19   5      131.65       45.17     93.18 o
  -6  19   5       15.44      -26.07     81.58 o
  -5  19   5        9.86      -24.38     59.90 o
  -4  19   5       41.32       11.67     57.21 o
  -3  19   5       61.99       38.91     51.98 o
  -2  19   5       54.91       26.65     46.34 o
  -1  19   5        0.25      -37.06     40.46 o
   0  19   5      224.98      179.10     53.15 o
   1  19   5      174.20       95.17     53.43 o
   2  19   5      452.03      414.33     76.72 o
   3  19   5       47.88       82.49     57.10 o
   4  19   5      126.85       75.89     70.90 o
   5  19   5       30.36       30.96     69.54 o
   6  19   5      542.74      476.60    126.74 o
   7  19   5       19.89       30.15     72.35 o
  -6  20   5      147.02      121.43     97.74 o
  -5  20   5      264.80      254.11     81.25 o
  -4  20   5       18.37       15.33     63.04 o
  -3  20   5       12.64       25.31     55.79 o
  -2  20   5       17.60      -19.03     48.69 o
  -1  20   5       96.56       78.78     53.49 o
   0  20   5      547.63      460.60     68.45 o
   1  20   5     2062.12     1865.00    140.43 o
   2  20   5      113.04       55.02     57.70 o
   3  20   5       33.65      -18.35     54.25 o
   4  20   5     1005.49      856.67    118.05 o
   5  20   5      554.15      773.07    119.20 o
   6  20   5      298.52      189.45     88.13 o
  -6  21   5      402.18      284.57    107.19 o
  -5  21   5     1419.71     1329.23    136.42 o
  -4  21   5      671.58      561.15     99.77 o
  -3  21   5      155.50       88.80     66.63 o
  -2  21   5     3007.69     2724.99    162.35 o
  -1  21   5       18.53      -31.62     48.68 o
   0  21   5     4673.38     4355.40    196.21 o
   1  21   5     1202.22      971.69    114.12 o
   2  21   5      140.68      174.29     70.48 o
   3  21   5     1730.35     1594.31    141.64 o
   4  21   5      314.48      232.30    103.29 o
   5  21   5     1160.59     1069.05    136.20 o
   6  21   5      732.37      658.02    157.56 o
  -6  22   5     6862.91     6507.96    508.85 o
  -5  22   5       21.94       94.60     85.17 o
  -4  22   5     4830.74     5089.73    257.12 o
  -3  22   5     4049.31     3756.04    202.25 o
  -2  22   5     1037.71      834.41    119.97 o
  -1  22   5     8445.41     8146.04    292.22 o
   0  22   5      929.76      877.19    103.74 o
   1  22   5     1553.26     1590.59    145.94 o
   2  22   5     5562.11     5174.50    415.49 o
   3  22   5      592.15      565.83     96.64 o
   4  22   5     7911.68     8449.54    443.90 o
   5  22   5      243.88      283.44     95.83 o
   6  22   5     1962.14     2261.90    184.03 o
  -5  23   5     7904.15     7741.34    326.62 o
  -4  23   5     2413.02     2390.74    177.63 o
  -3  23   5     9071.52     8430.03    296.79 o
  -2  23   5     9196.39     8779.74    295.90 o
  -1  23   5      639.35      671.33     99.65 o
   0  23   5     9743.16     9397.96    324.25 o
   1  23   5     4819.71     4486.30    228.35 o
   2  23   5     6371.30     6604.49    281.42 o
   3  23   5    10391.53    11096.43    392.77 o
   4  23   5      770.01      635.36    146.42 o
   5  23   5     9723.76     9745.31    373.54 o
  -5  24   5      167.95       76.22     95.99 o
  -4  24   5    12342.87    12982.21    386.60 o
  -3  24   5     9296.15     8833.31    366.83 o
  -2  24   5     3215.15     3250.37    214.94 o
  -1  24   5    19711.58    19299.23    575.97 o
   0  24   5     1438.58     1558.76    151.26 o
   1  24   5    10866.15    10576.71    349.86 o
   2  24   5     7800.51     8409.30    313.77 o
   3  24   5     2399.14     2181.45    260.77 o
   4  24   5    13205.33    13753.01    872.39 o
   5  24   5      646.33      538.15    117.48 o
  -4  25   5     1662.47     1375.35    159.98 o
  -3  25   5     8057.98     7888.50    327.53 o
  -2  25   5     8106.57     7519.39    357.24 o
  -1  25   5      121.50      112.37     86.88 o
   0  25   5    14543.11    15321.71    495.90 o
   1  25   5     4139.85     4097.59    234.64 o
   2  25   5     4836.87     5010.32    283.58 o
   3  25   5     9281.61     9113.94    371.49 o
   4  25   5      226.53      292.53    101.94 o
  -3  26   5     2455.00     2607.38    242.41 o
  -2  26   5     2476.90     2352.33    222.08 o
  -1  26   5     6319.39     6417.71    333.09 o
   0  26   5      534.70      530.56    124.33 o
   1  26   5     5625.88     5795.16    278.89 o
   2  26   5     4089.06     4416.54    246.74 o
   3  26   5     1633.91     1531.31    179.26 o
  -2  27   5     2265.77     2108.21    311.46 o
  -1  27   5        9.59     -105.47     92.08 o
   0  27   5     3921.12     3964.22    271.70 o
   1  27   5     1114.89      889.35    147.41 o
   2  27   5      585.18      703.92    161.60 o
  -9   0   6      469.73      437.72    167.17 o
  -8   0   6    12628.46    13325.97    500.99 o
  -7   0   6     1218.79     1211.54    251.67 o
  -6   0   6     6560.04     6922.10    262.33 o
  -5   0   6     8657.90     8955.73    266.77 o
  -4   0   6      295.49      250.59     66.79 o
  -3   0   6    37407.95    37040.62    755.13 o
  -2   0   6      874.78      780.84     61.42 o
  -1   0   6    14098.95    14298.46    254.90 o
   0   0   6    34335.89    35045.38    486.36 o
   1   0   6     2054.05     2235.38     66.09 o
   2   0   6    12712.94    12013.53    222.43 o
   3   0   6     5606.56     5258.64    129.29 o
   4   0   6     3127.29     3282.27    109.15 o
   5   0   6    10987.47    11110.76    278.81 o
   6   0   6        9.81       94.30     36.53 o
   7   0   6    14173.70    14614.45    756.78 o
   8   0   6     3196.58     3485.65    220.06 o
   9   0   6     1118.67     1421.55    154.42 o
  -9   1   6    10407.76    10999.31    416.94 o
  -8   1   6       45.69        7.68     64.79 o
  -7   1   6    12450.13    12563.92    323.84 o
  -6   1   6     9529.32     9609.68    225.80 o
  -5   1   6      385.51      375.76     45.44 o
  -4   1   6    26826.16    27097.18    396.58 o
  -3   1   6     2286.62     2313.92     90.35 o
  -2   1   6    10728.81    10939.44    164.22 o
  -1   1   6    12281.53    11886.64    150.28 o
   0   1   6     3883.04     3803.28     66.50 o
   1   1   6    27700.21    28208.34    292.64 o
   2   1   6      398.83      393.38     21.47 o
   3   1   6    14680.71    15009.16    208.07 o
   4   1   6    19892.96    19952.04    340.76 o
   5   1   6     1865.59     1969.98     53.98 o
   6   1   6    21865.47    21507.66    319.59 o
   7   1   6     3810.47     3674.81    117.85 o
   8   1   6     3867.97     3800.45    147.41 o
   9   1   6     5822.90     5552.49    238.19 o
  -9   2   6      260.44       92.58    102.54 o
  -8   2   6    11394.81    11901.24    330.50 o
  -7   2   6     1339.43     1666.60    125.97 o
  -6   2   6     3685.43     3707.96    141.23 o
  -5   2   6    12232.21    11971.91    225.29 o
  -4   2   6       70.82       58.15     25.02 o
  -3   2   6    32072.85    31551.34    467.78 o
  -2   2   6     5110.25     4828.13     97.57 o
  -1   2   6     7569.21     7772.42    114.97 o
   0   2   6    30633.72    31551.70    316.06 o
   1   2   6      199.30      230.51     16.84 o
   2   2   6    21657.43    21428.67    232.53 o
   3   2   6    12942.50    13135.94    202.17 o
   4   2   6     4974.09     5187.58    214.01 o
   5   2   6    13992.81    14067.98    309.60 o
   6   2   6       84.06       90.69     22.36 o
   7   2   6    10114.62    10228.81    250.76 o
   8   2   6     5195.35     4985.31    155.46 o
   9   2   6     1561.01     1557.32    138.00 o
  -9   3   6     2366.52     2372.32    214.76 o
  -8   3   6      610.60      718.48     97.26 o
  -7   3   6     7430.99     6956.67    234.99 o
  -6   3   6     2846.63     2864.30    126.70 o
  -5   3   6     5985.04     5932.72    161.45 o
  -4   3   6    19842.58    19919.76    338.79 o
  -3   3   6     1069.36      961.05     62.94 o
  -2   3   6    10698.58    10577.54    162.36 o
  -1   3   6    17329.34    17944.58    241.16 o
   0   3   6     2349.65     2432.43     54.14 o
   1   3   6    17172.44    17557.73    187.70 o
   2   3   6     1543.18     1532.48     43.03 o
   3   3   6     8634.36     8621.27    152.96 o
   4   3   6    13765.12    14075.84    290.84 o
   5   3   6     1357.18     1474.42     80.85 o
   6   3   6     5526.01     5526.62    127.83 o
   7   3   6     1162.08     1051.56     69.15 o
   8   3   6     3350.87     3435.06    137.60 o
   9   3   6     3123.41     3361.92    191.13 o
  -9   4   6       72.46      217.75     97.50 o
  -8   4   6     1616.68     1431.03    129.39 o
  -7   4   6     2052.94     2161.12    142.19 o
  -6   4   6     2782.01     2878.43    128.57 o
  -5   4   6      807.95      862.58     86.86 o
  -4   4   6        4.53       60.93     31.33 o
  -3   4   6     3209.99     3253.83    107.21 o
  -2   4   6     5657.33     5824.98    110.47 o
  -1   4   6     3999.10     4124.82     83.29 o
   0   4   6     4950.67     4666.19     83.52 o
   1   4   6      813.76      816.42     30.41 o
   2   4   6     3488.88     3797.03     76.42 o
   3   4   6     8280.45     8774.39    144.68 o
   4   4   6     3505.94     3562.32    179.63 o
   5   4   6     2138.54     2115.17    102.63 o
   6   4   6        0.96       41.30     48.18 o
   7   4   6     1269.21     1171.81     94.68 o
   8   4   6     1802.11     1956.56    138.69 o
   9   4   6      746.26      501.53    100.09 o
  -9   5   6      140.36      282.58    103.91 o
  -8   5   6       14.72      -28.01     62.50 o
  -7   5   6       81.62       13.56     53.64 o
  -6   5   6     3230.31     3057.44    132.05 o
  -5   5   6      132.74       71.29     38.57 o
  -4   5   6        4.40       41.15     30.30 o
  -3   5   6       57.86      108.01     30.14 o
  -2   5   6      216.87      206.59     32.11 o
  -1   5   6     1819.02     1924.46     59.44 o
   0   5   6      433.81      530.66     40.28 o
   1   5   6      270.43      236.95     20.04 o
   2   5   6      149.41      144.64     17.57 o
   3   5   6        3.12       34.45     16.91 o
   4   5   6       38.80       90.71     25.50 o
   5   5   6        7.30       22.62     37.58 o
   6   5   6     1730.24     1740.43     90.49 o
   7   5   6      255.02      234.81     41.39 o
   8   5   6       23.08       46.18     56.96 o
   9   5   6       70.91       36.39     73.28 o
  -9   6   6      531.33      368.21    116.04 o
  -8   6   6     4144.83     3996.81    222.53 o
  -7   6   6     1244.47     1379.78    172.53 o
  -6   6   6      764.14      761.93     74.52 o
  -5   6   6     7530.73     7148.81    183.60 o
  -4   6   6      167.43      108.92     35.87 o
  -3   6   6     5818.46     5850.87    145.56 o
  -2   6   6     3551.83     3743.81    103.78 o
  -1   6   6     4623.66     4624.86     91.53 o
   0   6   6     6412.34     6756.46    107.96 o
   1   6   6      626.59      607.36     32.90 o
   2   6   6    11232.48    11110.67    156.81 o
   3   6   6     1278.37     1276.17     79.41 o
   4   6   6     3164.09     3094.18    126.22 o
   5   6   6     8169.30     8233.77    248.45 o
   6   6   6     1386.36     1389.74     70.01 o
   7   6   6     3236.40     3112.86    110.60 o
   8   6   6      875.34      749.06     94.38 o
   9   6   6      522.94      459.37    100.32 o
  -9   7   6     5728.84     6010.34    322.49 o
  -8   7   6       66.40       99.87     76.14 o
  -7   7   6     3904.44     4178.58    191.73 o
  -6   7   6     9863.54     9941.79    350.59 o
  -5   7   6     6431.33     6338.60    195.80 o
  -4   7   6    18254.46    18116.69    346.90 o
  -3   7   6     1015.61      883.62     65.92 o
  -2   7   6    15722.11    15787.74    243.25 o
  -1   7   6    23429.99    23299.37    349.55 o
   0   7   6      193.13      145.38     20.25 o
   1   7   6    23890.14    24526.85    300.50 o
   2   7   6     4550.85     4660.53     89.55 o
   3   7   6    12566.03    12772.89    212.72 o
   4   7   6     6297.17     6523.06    173.28 o
   5   7   6       91.68      108.99     59.73 o
   6   7   6     9769.65     9943.84    239.74 o
   7   7   6     1467.51     1526.42     79.04 o
   8   7   6     5612.12     5757.44    230.43 o
   9   7   6     4426.95     4304.98    206.19 o
  -9   8   6      117.12       72.08    102.24 o
  -8   8   6     8308.32     8637.23    318.74 o
  -7   8   6     4709.65     4615.85    202.77 o
  -6   8   6    11368.63    11495.51    244.23 o
  -5   8   6    16612.60    16443.07    317.12 o
  -4   8   6      663.14      650.58     78.95 o
  -3   8   6    18921.95    18882.65    302.95 o
  -2   8   6    14038.01    14352.57    243.25 o
  -1   8   6    11325.62    11226.38    170.96 o
   0   8   6    20526.76    21634.35    256.51 o
   1   8   6     1022.99     1034.12     46.85 o
   2   8   6    30439.91    30525.37    376.22 o
   3   8   6    11710.37    12272.17    186.49 o
   4   8   6     6544.48     6715.85    131.46 o
   5   8   6    14022.24    14460.90    287.47 o
   6   8   6     1771.12     1712.93     93.56 o
   7   8   6     7512.66     7313.89    188.65 o
   8   8   6     5362.17     5217.32    250.46 o
   9   8   6     2281.96     1997.79    146.18 o
  -9   9   6     8502.18     8676.53    387.75 o
  -8   9   6       38.73      -54.03     72.96 o
  -7   9   6     9608.46     9671.86    289.85 o
  -6   9   6     5946.44     6247.94    188.35 o
  -5   9   6     3785.41     3686.66    130.31 o
  -4   9   6    16206.18    16592.11    292.01 o
  -3   9   6      424.03      391.43     48.04 o
  -2   9   6    19309.26    19292.19    291.04 o
  -1   9   6    16032.65    16960.63    235.62 o
   0   9   6     2851.46     2895.45     73.04 o
   1   9   6    30483.98    30562.28    417.33 o
   2   9   6     2062.87     2285.51     68.23 o
   3   9   6    10892.20    10885.63    177.87 o
   4   9   6    11094.49    11544.96    206.36 o
   5   9   6      351.32      338.68     35.46 o
   6   9   6    14944.45    14977.50    297.40 o
   7   9   6     1165.04     1185.61     93.59 o
   8   9   6     2966.87     2903.02    172.25 o
   9   9   6     6156.14     5824.54    370.57 o
  -8  10   6     8860.98     8434.12    434.60 o
  -7  10   6      861.99      908.02    107.12 o
  -6  10   6     9194.42     9186.75    230.26 o
  -5  10   6    15546.00    15125.91    288.21 o
  -4  10   6      927.67      964.35     59.01 o
  -3  10   6    20637.71    21205.38    342.29 o
  -2  10   6     8226.01     8410.22    160.12 o
  -1  10   6     8835.25     8617.34    185.38 o
   0  10   6    20066.85    20230.62    260.80 o
   1  10   6       26.99       48.66     19.98 o
   2  10   6    25886.91    26260.46    342.94 o
   3  10   6     8050.63     8387.21    151.02 o
   4  10   6     3510.24     3683.44    107.28 o
   5  10   6    14416.01    14146.58    288.05 o
   6  10   6       12.74       67.39     38.91 o
   7  10   6     8182.83     7828.22    209.24 o
   8  10   6     6056.10     6113.97    257.65 o
  -8  11   6      212.60      276.21     99.59 o
  -7  11   6     7688.89     8094.49    269.64 o
  -6  11   6     5738.13     5691.86    184.90 o
  -5  11   6     5562.25     5550.91    163.34 o
  -4  11   6    18018.70    17661.20    313.00 o
  -3  11   6     1058.19     1046.83     84.24 o
  -2  11   6    17777.75    18099.94    287.73 o
  -1  11   6    10138.19    10110.89    191.66 o
   0  11   6     4960.15     4986.34    104.12 o
   1  11   6    29708.31    29775.78    419.90 o
   2  11   6     4010.85     4329.51    101.28 o
   3  11   6    12619.07    12875.96    209.59 o
   4  11   6    13180.70    13314.49    261.21 o
   5  11   6      193.28      163.14     56.92 o
   6  11   6    13453.06    13580.05    326.40 o
   7  11   6      914.53      785.56     75.02 o
   8  11   6     4706.94     4365.19    256.64 o
  -8  12   6     7461.71     7438.10    316.47 o
  -7  12   6     1926.80     1876.14    147.09 o
  -6  12   6     6600.21     6637.80    202.59 o
  -5  12   6     8384.38     8502.50    205.67 o
  -4  12   6        6.51       16.92     37.63 o
  -3  12   6    11963.95    11870.83    250.85 o
  -2  12   6     9055.66     8853.56    191.54 o
  -1  12   6    14770.42    14905.34    269.00 o
   0  12   6     8054.17     8019.74    153.60 o
   1  12   6      845.75      747.92     51.50 o
   2  12   6    17753.04    18281.88    328.19 o
   3  12   6     6566.20     6410.92    153.97 o
   4  12   6     6532.34     6427.17    166.27 o
   5  12   6    15725.00    14660.94    349.40 o
   6  12   6       30.71       -5.44     44.19 o
   7  12   6    10832.39    10728.58    339.15 o
   8  12   6     3625.13     3681.85    211.53 o
  -8  13   6       99.41       46.34     86.53 o
  -7  13   6     2560.39     2250.62    179.13 o
  -6  13   6     2612.54     2938.16    187.55 o
  -5  13   6     2312.02     2246.62    150.96 o
  -4  13   6     7045.62     7194.38    196.83 o
  -3  13   6     2104.49     1968.78     87.19 o
  -2  13   6    11477.47    11453.62    241.65 o
  -1  13   6     7556.56     7153.30    171.35 o
   0  13   6     3073.48     3100.78     95.53 o
   1  13   6     7385.08     7434.61    153.43 o
   2  13   6     3114.79     3104.95    104.29 o
   3  13   6     8400.13     8303.42    214.87 o
   4  13   6     7010.54     6893.02    228.72 o
   5  13   6     1178.31     1149.44    122.30 o
   6  13   6     5611.67     5530.29    196.05 o
   7  13   6      908.70     1034.63     92.50 o
   8  13   6     2723.30     2533.97    184.49 o
  -8  14   6      158.67       71.55    104.87 o
  -7  14   6       68.44       93.27     84.58 o
  -6  14   6       34.59      113.95     60.28 o
  -5  14   6     1475.87     1510.16    154.39 o
  -4  14   6      585.43      547.41     67.50 o
  -3  14   6      757.36      723.77     70.80 o
  -2  14   6      262.11      225.61     45.48 o
  -1  14   6      357.04      313.78     46.29 o
   0  14   6      147.90      106.08     30.50 o
   1  14   6      874.08      890.32     63.37 o
   2  14   6     2932.00     3018.94    119.90 o
   3  14   6      425.01      372.37     62.60 o
   4  14   6      138.65       71.92     52.28 o
   5  14   6     1702.35     1522.91    112.28 o
   6  14   6       32.74       44.66     50.45 o
   7  14   6      637.53      679.55     90.48 o
   8  14   6       92.70       96.57     83.58 o
  -8  15   6        7.10       -8.03     99.07 o
  -7  15   6      758.42      454.19    120.09 o
  -6  15   6      963.04      929.94    105.10 o
  -5  15   6        8.81        5.94     50.99 o
  -4  15   6     2246.56     2251.40    124.89 o
  -3  15   6      123.70      105.42     46.05 o
  -2  15   6      618.54      502.89     64.02 o
  -1  15   6     1896.30     1805.67    103.98 o
   0  15   6       50.62       15.13     31.93 o
   1  15   6     3779.78     3703.09    126.47 o
   2  15   6      194.76      166.80     51.99 o
   3  15   6      122.56       87.32     47.48 o
   4  15   6     1131.62      882.00    100.91 o
   5  15   6       14.89      -17.63     50.38 o
   6  15   6      443.43      362.86     74.18 o
   7  15   6      124.94      102.54     59.43 o
  -7  16   6     1195.88     1087.31    157.33 o
  -6  16   6     2761.59     2690.10    208.52 o
  -5  16   6     6785.72     6804.46    245.65 o
  -4  16   6      135.10      101.30     54.34 o
  -3  16   6     7517.16     7961.00    227.50 o
  -2  16   6     2922.08     2629.88    135.19 o
  -1  16   6     2247.49     2224.44    119.19 o
   0  16   6     6055.18     6005.30    214.91 o
   1  16   6      867.94     1064.56     91.74 o
   2  16   6     5946.70     5700.45    201.02 o
   3  16   6     4856.91     5112.74    324.53 o
   4  16   6     3186.48     3087.27    173.00 o
   5  16   6     8471.21     8767.54    291.67 o
   6  16   6        6.54       66.21     60.80 o
   7  16   6     3508.78     3552.21    170.03 o
  -7  17   6     6786.60     6992.22    346.44 o
  -6  17   6     3817.58     3759.71    248.97 o
  -5  17   6     2183.90     2194.22    154.54 o
  -4  17   6    12443.33    12572.35    312.46 o
  -3  17   6     2388.90     2200.43    150.54 o
  -2  17   6    12148.09    12321.46    297.02 o
  -1  17   6    15386.70    15367.33    320.67 o
   0  17   6     3606.26     3911.65    151.86 o
   1  17   6    13026.96    13219.04    309.99 o
   2  17   6     2221.84     2345.12    152.92 o
   3  17   6     7695.88     7611.63    250.31 o
   4  17   6    15494.17    16008.82    444.73 o
   5  17   6      873.13      850.10    109.32 o
   6  17   6     7679.20     7887.46    274.95 o
   7  17   6     1445.37     1360.67    142.46 o
  -7  18   6     1351.39     1877.70    393.99 o
  -6  18   6     6807.52     7454.05    346.61 o
  -5  18   6    10361.75    10478.75    320.85 o
  -4  18   6      191.58       51.93     61.29 o
  -3  18   6    14166.70    14107.33    332.83 o
  -2  18   6     3279.28     3292.53    190.23 o
  -1  18   6     6102.32     5864.50    199.39 o
   0  18   6    14873.98    14173.43    521.45 o
   1  18   6      134.99      154.29     58.88 o
   2  18   6    13871.83    14296.29    458.94 o
   3  18   6     5609.04     5543.02    219.12 o
   4  18   6     5928.58     5833.31    247.95 o
   5  18   6    13080.58    13429.74    526.43 o
   6  18   6      718.92      737.42    151.09 o
   7  18   6     5680.51     5502.04    222.57 o
  -6  19   6     4313.17     4514.99    281.73 o
  -5  19   6     2483.43     2570.80    175.97 o
  -4  19   6    11791.13    11563.92    333.85 o
  -3  19   6      163.67      106.94     59.48 o
  -2  19   6    12937.65    12897.41    315.36 o
  -1  19   6     8600.72     9010.00    250.26 o
   0  19   6     2369.73     2321.58    147.93 o
   1  19   6    14487.01    14531.35    436.45 o
   2  19   6     1676.44     1642.72    133.83 o
   3  19   6     9755.63     9931.84    341.01 o
   4  19   6    10025.53    10166.19    354.41 o
   5  19   6      589.65      537.21    102.56 o
   6  19   6     8683.03     8668.48    405.76 o
  -6  20   6     5842.75     5450.74    313.84 o
  -5  20   6     7947.50     7719.44    284.79 o
  -4  20   6      413.06      341.71     86.45 o
  -3  20   6    13854.74    13741.89    554.21 o
  -2  20   6     2446.98     2637.83    202.77 o
  -1  20   6     4894.03     4449.65    301.64 o
   0  20   6    20233.01    19607.87    489.94 o
   1  20   6       19.15      -45.94     56.04 o
   2  20   6    12923.75    13254.38    375.97 o
   3  20   6     4041.99     3865.14    219.05 o
   4  20   6     2428.32     2645.44    238.58 o
   5  20   6    11017.70    11285.32    379.89 o
   6  20   6      353.02      242.89     88.62 o
  -6  21   6     3918.99     3353.98    258.98 o
  -5  21   6     1292.46     1507.43    160.84 o
  -4  21   6    10277.99    10913.41    336.24 o
  -3  21   6      219.78      208.79     76.21 o
  -2  21   6    10131.50    10143.35    307.16 o
  -1  21   6     8352.81     7796.29    389.22 o
   0  21   6      559.49      549.00     96.18 o
   1  21   6    20194.83    19926.59    499.91 o
   2  21   6     1078.37     1254.94    192.03 o
   3  21   6     6990.80     7186.60    302.37 o
   4  21   6     5110.44     5062.79    340.76 o
   5  21   6      534.93      334.41     98.23 o
   6  21   6     7436.99     7732.27    304.69 o
  -5  22   6     8275.82     8189.46    336.56 o
  -4  22   6      461.46      308.27     92.36 o
  -3  22   6     9028.72     8574.58    322.54 o
  -2  22   6      991.51      792.06    115.83 o
  -1  22   6     2675.21     2351.15    207.38 o
   0  22   6    17418.83    17147.41    464.54 o
   1  22   6      141.49       73.68     69.44 o
   2  22   6     7974.87     8103.56    293.92 o
   3  22   6     2148.70     2036.93    181.39 o
   4  22   6     2349.76     2097.22    183.19 o
   5  22   6     7860.17     8146.33    332.85 o
  -5  23   6      121.99      114.94     98.26 o
  -4  23   6     3263.30     3103.90    221.98 o
  -3  23   6       35.42       56.83     82.06 o
  -2  23   6     2686.67     2854.02    271.85 o
  -1  23   6     2948.78     2920.21    203.73 o
   0  23   6       80.37        1.44     74.03 o
   1  23   6     4852.44     4756.98    239.14 o
   2  23   6      230.33       43.77     72.04 o
   3  23   6     2164.92     2353.31    233.99 o
   4  23   6     1391.26     1350.33    160.81 o
   5  23   6      112.26       69.96     90.41 o
  -4  24   6        0.92       38.24    101.32 o
  -3  24   6       24.89       70.25    124.84 o
  -2  24   6      109.08      -11.05     85.75 o
  -1  24   6        0.69       65.20     88.00 o
   0  24   6       41.69      108.64    113.38 o
   1  24   6       17.11      -17.52     70.27 o
   2  24   6      109.96      149.67     98.02 o
   3  24   6      103.98       86.19     91.37 o
   4  24   6      253.63      373.53    108.57 o
  -3  25   6      273.97      270.05    120.42 o
  -2  25   6     1573.47     1341.97    173.99 o
  -1  25   6      952.71     1124.38    161.11 o
   0  25   6      535.53      321.29    103.22 o
   1  25   6     2016.77     1918.86    171.87 o
   2  25   6      334.10      289.00    109.59 o
   3  25   6     1444.91     1047.88    153.26 o
  -2  26   6     2145.59     2083.36    231.29 o
  -1  26   6     4274.79     4521.04    290.49 o
   0  26   6     6960.25     6498.93    331.38 o
   1  26   6      322.19      374.00    105.30 o
   2  26   6     5538.54     5572.02    313.15 o
   0  27   6      719.22      962.26    155.43 o
  -9   1   7      818.93      614.58    136.80 o
  -8   1   7      109.63       36.44     67.57 o
  -7   1   7      496.70      452.36     80.51 o
  -6   1   7     1953.42     1940.26    117.56 o
  -5   1   7     1054.81     1179.19     85.41 o
  -4   1   7     2796.32     2712.43     92.78 o
  -3   1   7      167.76      167.14     37.65 o
  -2   1   7      205.62      219.09     29.17 o
  -1   1   7     1789.57     1877.64     56.36 o
   0   1   7     1167.59     1372.73     44.58 o
   1   1   7     6167.39     6454.90    101.69 o
   2   1   7      448.23      485.15     23.82 o
   3   1   7        0.40       20.89     15.39 o
   4   1   7      650.78      662.04     40.38 o
   5   1   7      851.66      853.22     54.46 o
   6   1   7     1302.18     1311.16     61.92 o
   7   1   7      919.21      901.90     63.92 o
   8   1   7       24.92       95.25     49.73 o
   9   1   7      388.19      365.75    244.21 o
  -9   2   7      101.40      164.97    104.34 o
  -8   2   7     1819.24     1921.40    166.89 o
  -7   2   7     2746.41     2495.62    157.01 o
  -6   2   7        4.97       -0.13     40.13 o
  -5   2   7    10326.86    10423.09    234.01 o
  -4   2   7     2647.40     2515.69    108.18 o
  -3   2   7     2947.40     2942.73    106.85 o
  -2   2   7     4955.87     4862.23    105.11 o
  -1   2   7       50.26       33.08     15.54 o
   0   2   7     8501.48     8737.32    121.28 o
   1   2   7     2576.02     2765.19     60.69 o
   2   2   7      402.77      344.68     31.91 o
   3   2   7     6603.59     6565.64    107.81 o
   4   2   7      419.65      440.65     46.44 o
   5   2   7     7313.52     7705.28    241.76 o
   6   2   7      945.77      948.94     80.17 o
   7   2   7      668.31      562.65     72.87 o
   8   2   7     2894.46     2825.44    245.57 o
   9   2   7      797.53      445.97    116.37 o
  -9   3   7     6046.98     6005.35    327.81 o
  -8   3   7     4881.11     4926.98    223.48 o
  -7   3   7      313.07      238.03     70.30 o
  -6   3   7    14550.26    14860.25    361.59 o
  -5   3   7     6286.88     6724.96    180.56 o
  -4   3   7    12404.35    12579.47    252.66 o
  -3   3   7    16555.75    16657.29    293.51 o
  -2   3   7      176.85      128.22     27.08 o
  -1   3   7    18725.77    18608.56    239.54 o
   0   3   7    11083.39    10810.59    147.32 o
   1   3   7    11127.86    11754.73    148.22 o
   2   3   7    22363.50    22911.26    277.12 o
   3   3   7       11.94       11.28     15.92 o
   4   3   7    14325.60    14149.34    298.85 o
   5   3   7     6688.89     7213.57    241.26 o
   6   3   7     5959.07     6183.75    285.64 o
   7   3   7    12642.56    12291.42    321.72 o
   8   3   7      156.58      218.91     68.66 o
   9   3   7     4989.11     5375.16    292.28 o
  -9   4   7     4283.90     4855.13    302.73 o
  -8   4   7     1493.04     1633.44    142.75 o
  -7   4   7    19632.98    20241.44    456.43 o
  -6   4   7      628.13      623.95     73.13 o
  -5   4   7    16948.97    17156.52    326.03 o
  -4   4   7    14454.27    14155.08    274.62 o
  -3   4   7     2552.55     2341.57     92.45 o
  -2   4   7    36716.01    36320.37    453.00 o
  -1   4   7     1824.92     1695.09     57.18 o
   0   4   7    38451.43    39769.80    433.71 o
   1   4   7    34780.58    35619.52    391.03 o
   2   4   7     2472.14     2718.51     66.05 o
   3   4   7    31579.48    31285.08    374.68 o
   4   4   7     6110.53     6367.79    178.63 o
   5   4   7    11679.21    11551.16    306.21 o
   6   4   7    26569.79    26748.63    750.68 o
   7   4   7      112.80      145.18     51.39 o
   8   4   7    12448.15    12365.35    676.52 o
   9   4   7     2642.31     2543.50    165.29 o
  -9   5   7     5566.52     5614.16    319.79 o
  -8   5   7    13128.40    13554.63    370.22 o
  -7   5   7      368.30      299.16     78.82 o
  -6   5   7    19871.14    20178.79    381.02 o
  -5   5   7     8083.53     8130.95    204.07 o
  -4   5   7    10819.62    10700.83    229.58 o
  -3   5   7    37795.97    37355.52    525.15 o
  -2   5   7      191.29      244.23     32.71 o
  -1   5   7    41550.74    42601.63    475.38 o
   0   5   7    24316.01    24422.30    291.11 o
   1   5   7     8346.96     8505.55    127.42 o
   2   5   7    44813.61    45131.68    544.43 o
   3   5   7      319.93      324.51     28.63 o
   4   5   7    23500.04    23896.28    464.81 o
   5   5   7    12954.64    12334.71    421.02 o
   6   5   7     7558.36     7510.91    327.46 o
   7   5   7    26113.47    25553.78    577.32 o
   8   5   7      918.12      853.78    119.29 o
   9   5   7     6995.28     7071.45    360.72 o
  -9   6   7     7303.12     7560.44    369.47 o
  -8   6   7     2273.28     2379.87    172.38 o
  -7   6   7    14808.37    15559.60    387.55 o
  -6   6   7      688.83      676.67     76.67 o
  -5   6   7    15097.68    15105.19    346.59 o
  -4   6   7    15937.97    15745.64    299.03 o
  -3   6   7     2138.05     2218.93     91.03 o
  -2   6   7    34110.44    33684.70    448.92 o
  -1   6   7     4258.12     4235.31     91.38 o
   0   6   7    26835.92    27416.90    322.94 o
   1   6   7    23852.92    23843.32    283.59 o
   2   6   7     3458.32     3566.87     75.81 o
   3   6   7    36159.59    36039.20    434.54 o
   4   6   7     8243.71     8265.92    233.88 o
   5   6   7    13694.24    14048.62    470.65 o
   6   6   7    18586.88    18724.20    597.11 o
   7   6   7       11.34        8.98     68.70 o
   8   6   7    10996.26    10707.55    346.47 o
  -8   7   7     6155.80     6794.55    308.92 o
  -7   7   7      471.58      492.22     94.82 o
  -6   7   7     7415.74     7671.12    213.76 o
  -5   7   7       78.64       60.26     46.41 o
  -4   7   7     5956.82     6214.96    183.87 o
  -3   7   7    13079.76    12873.39    236.10 o
  -2   7   7      154.27      137.33     30.58 o
  -1   7   7    25334.92    25404.93    323.71 o
   0   7   7     3274.64     3419.00     84.57 o
   1   7   7    10616.67    11087.85    167.07 o
   2   7   7    16854.04    17045.59    229.81 o
   3   7   7      498.73      402.98     52.17 o
   4   7   7     8185.73     7987.18    152.32 o
   5   7   7     5705.37     5701.52    279.63 o
   6   7   7      853.34      650.07    121.01 o
   7   7   7     7209.78     7074.02    398.63 o
   8   7   7      264.02      180.19     69.84 o
  -8   8   7     1515.23     1418.84    155.05 o
  -7   8   7     2908.89     3178.56    181.34 o
  -6   8   7      354.74      428.95     62.62 o
  -5   8   7     6536.93     6205.21    182.83 o
  -4   8   7     4786.82     4582.38    136.21 o
  -3   8   7      241.49      204.71     37.57 o
  -2   8   7     5838.46     5777.28    138.99 o
  -1   8   7      236.05      205.94     30.46 o
   0   8   7     4022.87     4131.95    109.93 o
   1   8   7     1469.53     1556.58     58.10 o
   2   8   7      559.57      625.11     40.18 o
   3   8   7     4950.27     5036.32    138.40 o
   4   8   7      606.72      562.56     41.13 o
   5   8   7     3588.73     3467.83    231.69 o
   6   8   7     1732.58     1733.12    172.06 o
   7   8   7      475.49      463.68     84.13 o
   8   8   7     1684.45     1697.19    163.17 o
  -8   9   7      603.31      626.93    127.96 o
  -7   9   7       20.97       39.51     63.99 o
  -6   9   7      761.93      771.45     81.30 o
  -5   9   7       63.16       81.15     41.62 o
  -4   9   7      327.39      266.53     44.01 o
  -3   9   7     1436.93     1413.42     74.67 o
  -2   9   7       89.34       30.99     29.09 o
  -1   9   7     1624.29     1668.90     68.53 o
   0   9   7      342.16      349.53     31.73 o
   1   9   7      562.37      541.17     39.08 o
   2   9   7     1772.61     1844.77     68.81 o
   3   9   7     1340.96     1483.90     83.22 o
   4   9   7     1664.26     1636.29     75.75 o
   5   9   7       20.44       48.54     33.99 o
   6   9   7       29.72      -22.17     44.09 o
   7   9   7       25.59       68.99     47.91 o
   8   9   7      168.36      120.49     65.90 o
  -8  10   7       54.95       76.51     92.30 o
  -7  10   7      142.02      146.55     70.74 o
  -6  10   7      127.76      138.55     54.41 o
  -5  10   7       65.81       62.46     42.08 o
  -4  10   7      353.52      316.53     50.56 o
  -3  10   7      502.31      389.52     53.30 o
  -2  10   7        9.89       16.09     27.48 o
  -1  10   7      146.16      168.02     29.71 o
   0  10   7      484.15      386.98     33.93 o
   1  10   7      717.43      720.16     70.22 o
   2  10   7      172.24      200.48     30.72 o
   3  10   7       33.77        3.85     28.84 o
   4  10   7      185.33      161.14     37.42 o
   5  10   7      208.39      236.63     46.14 o
   6  10   7      398.23      307.56     66.72 o
   7  10   7       64.58       54.34     54.38 o
   8  10   7       32.59       49.53     70.23 o
  -8  11   7      172.16       72.90    119.45 o
  -7  11   7      473.83      387.17     89.05 o
  -6  11   7     1042.07     1089.64     95.04 o
  -5  11   7       89.91       65.02     43.68 o
  -4  11   7     1498.05     1665.88    100.24 o
  -3  11   7      386.18      303.70     48.73 o
  -2  11   7      853.79      875.00     67.32 o
  -1  11   7     2460.71     2492.31     97.02 o
   0  11   7       41.18       52.27     24.02 o
   1  11   7     3129.49     3198.08    101.94 o
   2  11   7     2653.56     2904.98     83.76 o
   3  11   7     1222.67     1292.94     75.56 o
   4  11   7     2337.85     2427.44    104.16 o
   5  11   7      623.29      496.95    112.64 o
   6  11   7      189.56       92.97     43.33 o
   7  11   7     1059.37     1023.90    100.67 o
   8  11   7        6.95      -35.71     68.91 o
  -8  12   7     1126.48     1013.95    160.10 o
  -7  12   7     2620.61     2383.37    197.29 o
  -6  12   7       28.16      -41.06     49.59 o
  -5  12   7     7256.81     7620.61    202.44 o
  -4  12   7     2275.49     2277.86    112.60 o
  -3  12   7     3514.55     3795.69    142.50 o
  -2  12   7     9440.88     9326.87    228.99 o
  -1  12   7     1713.31     1762.79     87.85 o
   0  12   7     8529.66     8787.45    166.95 o
   1  12   7     3214.51     3584.96    114.02 o
   2  12   7     1752.60     1708.46    130.68 o
   3  12   7     6687.16     6698.94    177.17 o
   4  12   7     1427.28     1251.15    114.70 o
   5  12   7     3532.13     3609.96    148.21 o
   6  12   7     2031.99     2085.80    274.65 o
   7  12   7      512.81      450.60     90.87 o
   8  12   7     5080.36     4857.13    317.11 o
  -8  13   7     6106.47     6676.33    349.32 o
  -7  13   7      255.73      168.85     99.82 o
  -6  13   7    10081.95     9909.75    300.10 o
  -5  13   7     5483.43     5434.62    198.57 o
  -4  13   7     6076.65     6173.48    227.11 o
  -3  13   7    14591.87    14429.22    297.73 o
  -2  13   7        3.43      -46.85     35.36 o
  -1  13   7    12761.12    12540.04    356.59 o
   0  13   7     4639.67     4766.01    137.22 o
   1  13   7     6590.68     7086.43    184.74 o
   2  13   7    19760.14    19417.72    384.92 o
   3  13   7      121.49      149.68     49.58 o
   4  13   7    19673.54    19566.59    474.57 o
   5  13   7     7448.84     7413.89    345.60 o
   6  13   7     1474.10     1681.15    111.76 o
   7  13   7     6513.56     6677.00    280.22 o
  -7  14   7    12170.13    12163.83    437.68 o
  -6  14   7      992.66     1148.06    130.81 o
  -5  14   7    12328.38    12704.35    341.59 o
  -4  14   7    14441.48    14414.83    389.66 o
  -3  14   7     2614.22     2638.76    152.55 o
  -2  14   7    30754.11    31266.18    547.83 o
  -1  14   7     4109.95     4272.15    188.70 o
   0  14   7    11915.72    12267.14    335.86 o
   1  14   7    21034.65    21278.03    725.28 o
   2  14   7      225.05      233.58     52.23 o
   3  14   7    25868.50    25543.63    596.28 o
   4  14   7     2864.06     3011.43    159.47 o
   5  14   7     7812.24     7695.39    242.72 o
   6  14   7     9667.63    10025.30    288.91 o
   7  14   7       42.70       30.45    120.56 o
  -7  15   7       18.95      -66.34     85.83 o
  -6  15   7    14634.28    14461.32    387.75 o
  -5  15   7     6951.04     7128.21    255.66 o
  -4  15   7     7187.61     7173.70    244.91 o
  -3  15   7    30588.46    30656.87    554.24 o
  -2  15   7      214.21      144.13     61.24 o
  -1  15   7    20678.41    20903.62    426.41 o
   0  15   7    11108.62    11159.42    253.21 o
   1  15   7     3131.62     3030.05    189.35 o
   2  15   7    27497.01    27609.18    648.45 o
   3  15   7      245.41      432.59     82.33 o
   4  15   7    19471.59    19649.47    569.52 o
   5  15   7    10489.80    10987.17    369.80 o
   6  15   7     1462.07     1536.86    198.85 o
   7  15   7    13022.29    13311.70    532.93 o
  -7  16   7    10043.67    10376.65    418.41 o
  -6  16   7      673.92      801.35    126.87 o
  -5  16   7     6065.41     6304.10    302.64 o
  -4  16   7     9990.42     9787.44    401.86 o
  -3  16   7     2095.54     1953.60    128.23 o
  -2  16   7    18152.53    17706.41    373.33 o
  -1  16   7     1029.78     1060.21     92.72 o
   0  16   7     4681.06     4823.66    188.29 o
   1  16   7    13460.23    12917.21    346.00 o
   2  16   7      214.77      418.39     71.29 o
   3  16   7    16319.99    16290.58    446.42 o
   4  16   7      842.61     1014.91    131.65 o
   5  16   7     5142.48     4691.65    203.77 o
   6  16   7     7822.69     7988.33    270.15 o
   7  16   7      350.63      238.20     98.95 o
  -7  17   7      552.83      713.26    158.94 o
  -6  17   7     5124.48     5754.70    309.67 o
  -5  17   7     1512.17     1480.09    138.99 o
  -4  17   7     3493.85     3438.82    185.62 o
  -3  17   7     4194.68     4180.05    180.27 o
  -2  17   7       91.07       52.74     49.67 o
  -1  17   7     6932.71     6953.83    244.12 o
   0  17   7     3476.66     3830.89    214.43 o
   1  17   7     2926.93     2938.09    167.75 o
   2  17   7     5507.52     5419.36    381.45 o
   3  17   7        1.26       48.81     59.40 o
   4  17   7     4117.87     4088.18    205.63 o
   5  17   7     1898.38     1906.10    150.24 o
   6  17   7      838.67      837.01    105.58 o
  -6  18   7       59.35      108.52    102.56 o
  -5  18   7     1551.34     1617.40    146.85 o
  -4  18   7      474.90      381.59     85.25 o
  -3  18   7     1260.09     1323.00    161.72 o
  -2  18   7     1224.13     1203.17    123.11 o
  -1  18   7       89.81       37.30     57.66 o
   0  18   7     3079.52     2828.93    173.08 o
   1  18   7     1901.78     1937.57    145.60 o
   2  18   7      220.72      112.02     69.48 o
   3  18   7      714.53      623.25    102.67 o
   4  18   7       98.63       93.81     72.30 o
   5  18   7      425.74      439.96     93.32 o
   6  18   7      673.84      552.25    119.10 o
  -6  19   7      221.61      276.33    115.32 o
  -5  19   7       69.02       41.43     74.87 o
  -4  19   7       51.74      -12.76     64.11 o
  -3  19   7       69.98      145.57     63.79 o
  -2  19   7       75.61      106.61     60.33 o
  -1  19   7       26.51       35.67     60.70 o
   0  19   7      118.66      147.00     66.83 o
   1  19   7      543.20      522.82    136.72 o
   2  19   7        5.47       72.34     64.30 o
   3  19   7        7.85       -1.00     66.21 o
   4  19   7       65.88        7.64     71.92 o
   5  19   7       66.66      -25.91     74.07 o
   6  19   7       37.97      -22.62     71.03 o
  -5  20   7      252.59      234.01     87.80 o
  -4  20   7      255.32      310.82    125.08 o
  -3  20   7       19.52      -52.63     66.98 o
  -2  20   7      660.01      591.09    105.62 o
  -1  20   7       17.23      -62.94     58.79 o
   0  20   7       35.98      -22.96     63.35 o
   1  20   7      426.28      322.70     84.79 o
   2  20   7       30.41       83.93     74.71 o
   3  20   7      591.09      401.64     93.36 o
   4  20   7        4.53      -21.56     71.78 o
   5  20   7      895.96      690.10    113.60 o
  -5  21   7       70.12       96.59     96.12 o
  -4  21   7     2001.29     1844.35    198.41 o
  -3  21   7     1919.48     2036.77    202.27 o
  -2  21   7      146.77       94.49     81.67 o
  -1  21   7     2496.95     2751.51    193.40 o
   0  21   7      879.74      948.94    120.60 o
   1  21   7     1313.34     1140.07    127.40 o
   2  21   7     1600.28     1640.05    172.36 o
   3  21   7        1.08       33.42     74.49 o
   4  21   7     2044.49     1966.20    286.74 o
   5  21   7      994.31     1118.06    189.95 o
  -5  22   7     4046.79     4649.32    600.37 o
  -4  22   7     2715.33     2465.70    228.03 o
  -3  22   7      681.25      549.34    139.73 o
  -2  22   7     8144.52     8650.25    368.50 o
  -1  22   7      511.53      461.19    117.42 o
   0  22   7     5487.56     5437.69    257.49 o
   1  22   7     4808.92     4893.14    243.93 o
   2  22   7      655.98      642.33    121.43 o
   3  22   7     6618.71     7091.20    315.37 o
   4  22   7      978.74      862.21    135.07 o
  -4  23   7     2517.32     2513.86    236.68 o
  -3  23   7     7856.11     8429.66    380.84 o
  -2  23   7       23.39      145.14     98.01 o
  -1  23   7    12136.11    12554.59    502.09 o
   0  23   7     4279.75     4383.28    362.92 o
   1  23   7     3330.34     3212.40    234.59 o
   2  23   7     9264.79     9143.64    371.70 o
   3  23   7      340.36      343.22    104.34 o
   4  23   7     8503.59     8866.92    416.81 o
  -3  24   7     1462.30     1389.57    228.60 o
  -2  24   7    12875.06    13149.70    477.88 o
  -1  24   7     3478.97     3647.50    261.35 o
   0  24   7    10088.87    10389.05    364.76 o
   1  24   7    14583.17    15090.57    504.63 o
   2  24   7      976.62      949.92    207.37 o
   3  24   7    13286.90    13686.84    648.55 o
  -2  25   7       28.12     -118.29     92.18 o
  -1  25   7    12245.20    13030.60    648.73 o
   0  25   7     7685.46     7868.43    402.02 o
   1  25   7     2550.34     2763.28    236.54 o
   2  25   7     9765.49    10471.64    417.89 o
   0  26   7     3293.91     3222.30    384.96 o
  -8   0   8     1129.06     1246.00    186.03 o
  -7   0   8     5162.02     5379.15    359.61 o
  -6   0   8    16245.72    16893.59    485.63 o
  -5   0   8     4599.31     4234.23    245.24 o
  -4   0   8    17016.67    16706.08    443.10 o
  -3   0   8     5443.80     5071.10    278.97 o
  -2   0   8     9098.02     9094.69    227.75 o
  -1   0   8    37303.75    38479.99    597.39 o
   0   0   8      375.85      335.95     38.56 o
   1   0   8    37771.47    38325.66    602.54 o
   2   0   8     6098.08     6390.51    158.01 o
   3   0   8     1885.18     2068.08     80.54 o
   4   0   8    10931.27    11618.18    259.14 o
   5   0   8      534.52      549.68     65.84 o
   6   0   8    17455.62    16884.37    485.05 o
   7   0   8     4801.83     4854.57    334.76 o
   8   0   8     1023.58     1147.09    129.61 o
  -8   1   8     7226.80     7616.55    282.10 o
  -7   1   8     9128.34     9149.87    318.55 o
  -6   1   8     7089.20     6909.41    207.21 o
  -5   1   8    23480.01    23459.06    414.50 o
  -4   1   8     1506.26     1588.67     93.92 o
  -3   1   8    13060.46    13244.51    244.91 o
  -2   1   8    19334.22    20179.25    264.82 o
  -1   1   8     4332.94     4366.47     90.57 o
   0   1   8    24120.72    24625.14    266.53 o
   1   1   8     7259.17     7318.90    117.90 o
   2   1   8    17299.75    17330.28    216.78 o
   3   1   8    17466.44    17685.87    246.38 o
   4   1   8      880.33      904.23     42.06 o
   5   1   8    15606.90    15504.49    306.30 o
   6   1   8     3002.73     3093.48    106.95 o
   7   1   8     4805.15     4413.02    254.64 o
   8   1   8     6097.50     6024.00    774.89 o
  -8   2   8     2149.18     2430.14    173.12 o
  -7   2   8     2209.25     2538.28    165.52 o
  -6   2   8    13399.25    13601.55    300.10 o
  -5   2   8       20.36       43.49     41.71 o
  -4   2   8    12974.51    13053.14    265.75 o
  -3   2   8     6639.02     6889.80    161.42 o
  -2   2   8     4849.24     5080.66    113.39 o
  -1   2   8    19715.99    19795.27    245.74 o
   0   2   8     1409.57     1386.47     47.57 o
   1   2   8    18894.84    19485.14    239.16 o
   2   2   8    12520.92    13007.62    174.93 o
   3   2   8     1224.24     1266.32     47.71 o
   4   2   8    13965.55    13981.17    267.24 o
   5   2   8      539.92      440.73     99.22 o
   6   2   8     9537.28     9849.65    420.61 o
   7   2   8     4420.23     4424.90    171.41 o
   8   2   8      407.24      257.56     90.67 o
  -8   3   8     1434.84     1274.49    130.05 o
  -7   3   8     2300.64     2639.97    168.59 o
  -6   3   8      213.73      141.62     53.26 o
  -5   3   8     7540.92     7824.61    227.39 o
  -4   3   8     3377.85     3283.72    127.64 o
  -3   3   8     1079.10     1078.14     69.92 o
  -2   3   8     9731.47     9596.65    167.36 o
  -1   3   8       61.10      100.95     23.55 o
   0   3   8    15876.71    16586.49    209.85 o
   1   3   8     1071.08     1077.18     42.59 o
   2   3   8     4264.36     4540.72     89.96 o
   3   3   8     4541.72     4767.41    113.09 o
   4   3   8     1750.72     1673.34     57.60 o
   5   3   8    10934.45    10477.46    440.59 o
   6   3   8     3265.48     3596.26    221.39 o
   7   3   8     1939.12     1830.75    145.70 o
   8   3   8     4204.25     4278.10    362.75 o
  -8   4   8     1048.16      897.65    120.34 o
  -7   4   8      207.31       89.67     68.36 o
  -6   4   8     1737.92     1820.42    139.91 o
  -5   4   8      479.40      443.59     61.75 o
  -4   4   8      513.48      456.59     56.44 o
  -3   4   8     3501.76     3342.64    114.45 o
  -2   4   8      632.35      674.77     47.62 o
  -1   4   8     1360.36     1341.32     57.77 o
   0   4   8      455.17      426.40     36.45 o
   1   4   8     2818.01     2849.32     69.11 o
   2   4   8     3007.68     3039.68     75.64 o
   3   4   8        9.55        5.26     18.96 o
   4   4   8     1205.89     1199.91     58.41 o
   5   4   8      493.04      441.16    109.12 o
   6   4   8     2981.65     3146.86    215.71 o
   7   4   8      780.76      602.93    105.44 o
   8   4   8      127.39      183.16     77.00 o
  -8   5   8       57.67      107.40     80.36 o
  -7   5   8       19.94       82.81     65.07 o
  -6   5   8       72.53       35.78     50.13 o
  -5   5   8      765.84      796.56     77.55 o
  -4   5   8        3.78        5.06     34.07 o
  -3   5   8      371.68      346.76     44.65 o
  -2   5   8      474.70      442.92     42.66 o
  -1   5   8      125.18       76.10     24.91 o
   0   5   8     4596.19     4934.49    114.96 o
   1   5   8      171.12      157.18     24.55 o
   2   5   8       51.43       29.32     20.95 o
   3   5   8      399.33      486.55     35.98 o
   4   5   8      228.73       70.75     64.47 o
   5   5   8        6.13        9.32     63.76 o
   6   5   8        1.58       24.07     81.25 o
   7   5   8      175.24       60.43     75.79 o
   8   5   8      402.03      368.52     70.40 o
  -8   6   8      466.27      495.10    110.67 o
  -7   6   8      733.61      610.33     97.33 o
  -6   6   8     6437.49     6576.82    220.90 o
  -5   6   8     1119.85     1225.37     93.17 o
  -4   6   8     6490.73     6502.68    166.10 o
  -3   6   8     1036.84      981.22     68.42 o
  -2   6   8      159.26      160.40     31.66 o
  -1   6   8     4217.84     4093.13    100.10 o
   0   6   8     1016.40     1058.25     49.39 o
   1   6   8     7594.59     7683.15    127.15 o
   2   6   8     5791.46     6162.06    139.34 o
   3   6   8       24.19        4.35     22.19 o
   4   6   8     7395.14     7647.48    199.94 o
   5   6   8      842.86      726.54    119.81 o
   6   6   8     2293.91     2314.31    204.70 o
   7   6   8     1489.60     1431.28    158.57 o
   8   6   8       55.98      -25.20     56.05 o
  -8   7   8     4423.23     4748.16    289.82 o
  -7   7   8     2964.12     2856.89    260.23 o
  -6   7   8      549.19      576.72     75.46 o
  -5   7   8     8170.19     8358.69    218.21 o
  -4   7   8     3511.30     3381.80    124.20 o
  -3   7   8     9778.53     9847.83    203.85 o
  -2   7   8    12032.28    12024.54    207.02 o
  -1   7   8       76.65       70.64     26.11 o
   0   7   8    17687.21    17985.66    256.34 o
   1   7   8     6782.33     7358.51    146.22 o
   2   7   8     3834.41     4079.08    123.29 o
   3   7   8    11780.37    11531.15    232.26 o
   4   7   8       16.03       33.31     25.62 o
   5   7   8     6233.56     5961.05    295.54 o
   6   7   8     3354.11     3316.18    244.57 o
   7   7   8     3555.42     3106.17    228.53 o
   8   7   8     7134.63     7044.96    243.61 o
  -8   8   8     2191.96     2502.09    227.99 o
  -7   8   8     5289.57     4904.92    243.87 o
  -6   8   8    10805.20    10669.20    304.18 o
  -5   8   8      476.54      528.24     72.17 o
  -4   8   8    16116.66    16538.95    301.40 o
  -3   8   8     6427.38     6653.86    162.00 o
  -2   8   8     4563.94     4488.83    151.48 o
  -1   8   8    22963.02    22544.67    319.62 o
   0   8   8      180.95      225.53     39.55 o
   1   8   8    25696.63    26390.45    336.18 o
   2   8   8     7141.78     7247.04    141.05 o
   3   8   8     3298.07     3414.01    109.69 o
   4   8   8    20370.02    20026.04    349.26 o
   5   8   8     2145.48     2053.50    189.31 o
   6   8   8    11065.88    11304.01    453.01 o
   7   8   8     7598.45     7405.11    606.70 o
   8   8   8      995.63     1133.33    178.22 o
  -8   9   8     9318.09    10433.92    475.42 o
  -7   9   8     4615.47     4715.91    239.91 o
  -6   9   8     2203.66     2191.18    138.68 o
  -5   9   8    18794.57    18702.78    390.69 o
  -4   9   8      466.61      329.68     58.59 o
  -3   9   8    16365.46    15881.14    284.09 o
  -2   9   8     9666.74     9697.59    206.35 o
  -1   9   8     2590.63     2517.30     88.71 o
   0   9   8    24334.39    24681.27    359.45 o
   1   9   8     1011.80      972.13     53.13 o
   2   9   8     8652.05     8578.60    200.51 o
   3   9   8    17624.77    17782.72    346.63 o
   4   9   8     2022.50     1952.51     73.78 o
   5   9   8    17258.89    17329.96    379.49 o
   6   9   8     1016.47      749.91    141.69 o
   7   9   8     4861.74     4851.88    347.03 o
   8   9   8     7117.97     6860.79    250.75 o
  -8  10   8     1823.61     1780.03    197.03 o
  -7  10   8     8505.86     8827.25    381.13 o
  -6  10   8     6618.97     6776.01    229.46 o
  -5  10   8      592.17      530.25     77.07 o
  -4  10   8    21193.64    21067.88    419.09 o
  -3  10   8     6530.49     6095.60    185.64 o
  -2  10   8    13683.35    13418.86    275.24 o
  -1  10   8    23236.79    23240.88    568.41 o
   0  10   8      124.87      141.37     36.29 o
   1  10   8    13800.76    14062.71    275.14 o
   2  10   8     7804.30     7686.51    182.59 o
   3  10   8    11172.39    11624.45    264.11 o
   4  10   8    17638.26    17677.74    370.51 o
   5  10   8       32.72      156.25     58.41 o
   6  10   8     7374.08     7567.07    302.11 o
   7  10   8     8270.13     8053.67    495.59 o
   8  10   8     2924.39     2958.88    169.24 o
  -7  11   8     5794.51     6194.48    280.01 o
  -6  11   8     1116.19     1033.60    103.35 o
  -5  11   8     8095.10     8086.74    222.09 o
  -4  11   8      558.68      607.94     71.99 o
  -3  11   8    13631.27    13736.87    285.77 o
  -2  11   8    13455.62    12975.41    258.63 o
  -1  11   8     2883.77     2726.07    119.50 o
   0  11   8    18970.55    18570.74    338.75 o
   1  11   8      991.20     1115.59     85.26 o
   2  11   8    11374.53    11708.62    304.68 o
   3  11   8    14666.74    15332.34    361.01 o
   4  11   8     1761.66     1769.60    101.53 o
   5  11   8    12558.53    12337.73    400.71 o
   6  11   8     5613.76     5591.32    233.44 o
   7  11   8     2525.56     2550.61    223.74 o
  -7  12   8     2628.21     2810.27    248.88 o
  -6  12   8     5671.36     5745.49    217.18 o
  -5  12   8        0.50       48.59     49.30 o
  -4  12   8    12234.92    12158.31    275.85 o
  -3  12   8     4345.34     4229.22    221.72 o
  -2  12   8     2299.71     2090.98    116.95 o
  -1  12   8    10543.60    10175.50    237.81 o
   0  12   8     1437.85     1295.95    103.46 o
   1  12   8     6415.29     6705.42    236.67 o
   2  12   8     8869.00     8509.46    230.15 o
   3  12   8     1833.84     1655.82    109.93 o
   4  12   8     9172.33     9431.29    251.10 o
   5  12   8       60.90       45.39     44.31 o
   6  12   8     4018.11     4418.60    215.61 o
   7  12   8     2770.93     2746.06    237.73 o
  -7  13   8     1143.83     1047.90    164.00 o
  -6  13   8      125.52      194.39     75.68 o
  -5  13   8     3975.21     3826.79    192.44 o
  -4  13   8     1743.76     1906.49    127.50 o
  -3  13   8     2745.18     2802.43    142.39 o
  -2  13   8     3150.11     3175.96    143.29 o
  -1  13   8       22.12        4.23     39.34 o
   0  13   8     7333.29     7150.60    234.40 o
   1  13   8     3791.65     3771.86    154.98 o
   2  13   8     2163.17     2254.77    122.08 o
   3  13   8     5693.97     5600.92    224.34 o
   4  13   8       34.25       22.68     49.32 o
   5  13   8     2556.99     2545.30    163.21 o
   6  13   8     1642.02     1697.10    159.05 o
   7  13   8     1048.97     1006.34    137.66 o
  -7  14   8       21.65       67.51    100.90 o
  -6  14   8       36.03       36.57     69.00 o
  -5  14   8      557.88      554.15     91.04 o
  -4  14   8      161.68       95.37     60.03 o
  -3  14   8       15.19       24.66     47.94 o
  -2  14   8       80.43       51.71     45.67 o
  -1  14   8      435.83      359.90     73.95 o
   0  14   8       69.09      116.22     54.13 o
   1  14   8     1142.18     1090.23    103.52 o
   2  14   8      212.72      180.93     60.96 o
   3  14   8       81.89      106.68     55.53 o
   4  14   8      483.39      416.93     78.93 o
   5  14   8       52.05       36.50     53.97 o
   6  14   8       18.91        2.13     72.97 o
   7  14   8      363.04      281.26    106.19 o
  -7  15   8      597.11      469.39    135.27 o
  -6  15   8        3.64       65.52     85.53 o
  -5  15   8       13.82       12.83     65.38 o
  -4  15   8      245.87      319.57     69.46 o
  -3  15   8      605.38      505.38     74.32 o
  -2  15   8     1990.50     2031.61    125.73 o
  -1  15   8      390.91      341.29     73.50 o
   0  15   8      262.44      279.44     72.51 o
   1  15   8      702.83      593.60     83.15 o
   2  15   8     1415.18     1383.43    153.33 o
   3  15   8     1693.49     2023.29    148.53 o
   4  15   8        0.09      -58.39     51.81 o
   5  15   8      434.07      407.36     85.27 o
   6  15   8     1711.84     1574.20    158.21 o
  -6  16   8     3133.58     2992.00    235.15 o
  -5  16   8       19.90       44.62     69.27 o
  -4  16   8     4732.85     4906.30    201.91 o
  -3  16   8     3340.93     3131.33    169.63 o
  -2  16   8     1620.86     1664.23    143.59 o
  -1  16   8     6777.42     6367.58    243.77 o
   0  16   8     2611.66     2865.41    170.25 o
   1  16   8     2342.35     2258.44    150.02 o
   2  16   8     3446.83     3519.48    197.63 o
   3  16   8      844.77     1092.68    125.15 o
   4  16   8     5265.13     5161.66    226.49 o
   5  16   8      992.98      990.09    107.80 o
   6  16   8      945.98      816.99    239.37 o
  -6  17   8      454.19      304.92    178.97 o
  -5  17   8     8746.75     8929.89    340.38 o
  -4  17   8      482.80      611.84    109.93 o
  -3  17   8     9122.61     8482.18    355.19 o
  -2  17   8     8408.88     8635.61    297.08 o
  -1  17   8       38.65      136.48     61.18 o
   0  17   8     9701.35    10166.54    316.84 o
   1  17   8     5256.29     5364.59    227.08 o
   2  17   8     6706.56     6491.09    311.30 o
   3  17   8    10596.17    10959.34    447.38 o
   4  17   8       26.31       55.54     65.93 o
   5  17   8     8750.04     9537.08    357.29 o
   6  17   8     1247.63      971.79    146.38 o
  -6  18   8     5655.54     5437.83    379.06 o
  -5  18   8      122.54      104.61     87.41 o
  -4  18   8     9479.07     9578.85    463.06 o
  -3  18   8     3430.15     3791.06    287.35 o
  -2  18   8     7156.55     6747.83    275.01 o
  -1  18   8    10053.14     9882.42    321.66 o
   0  18   8       14.90       41.04     62.63 o
   1  18   8    14785.05    14691.73    453.04 o
   2  18   8     6082.76     5421.51    256.08 o
   3  18   8     4439.04     4991.75    546.55 o
   4  18   8     9864.50     9986.03    345.25 o
   5  18   8      574.49      659.87    103.04 o
   6  18   8     4825.65     4898.61    315.62 o
  -5  19   8     8618.25     8309.90    381.08 o
  -4  19   8      361.71      432.40    121.54 o
  -3  19   8    13913.81    13758.26    415.92 o
  -2  19   8     8723.80     8883.43    388.14 o
  -1  19   8     4010.70     4129.68    220.44 o
   0  19   8     9896.27     9709.23    431.01 o
   1  19   8     2031.19     1942.52    177.73 o
   2  19   8    11675.82    11497.47    389.88 o
   3  19   8     7992.10     8684.08    329.86 o
   4  19   8     1671.60     1941.46    168.29 o
   5  19   8     7643.22     7641.16    292.72 o
  -5  20   8      689.02      478.07    136.12 o
  -4  20   8    10551.09    11208.52    428.09 o
  -3  20   8     2539.07     2869.20    237.47 o
  -2  20   8     6851.62     7098.89    296.80 o
  -1  20   8    10437.83     9416.49    553.44 o
   0  20   8       57.51        8.30     77.43 o
   1  20   8     9773.90    10091.43    376.04 o
   2  20   8     3527.91     3636.51    228.48 o
   3  20   8     5915.81     6097.29    314.62 o
   4  20   8    13335.92    13921.17    446.53 o
   5  20   8       12.60      111.77     85.78 o
  -4  21   8      235.23       43.94    105.32 o
  -3  21   8     4653.62     5439.72    311.58 o
  -2  21   8     6041.79     5696.96    334.38 o
  -1  21   8     1397.97     1330.83    192.35 o
   0  21   8    11088.26    11714.06    439.72 o
   1  21   8      517.83      393.84    112.10 o
   2  21   8     6318.96     6049.39    296.42 o
   3  21   8     5691.76     5082.95    272.35 o
   4  21   8       57.42       38.70     84.92 o
  -4  22   8     3293.25     3517.95    274.55 o
  -3  22   8     4776.47     4848.75    305.95 o
  -2  22   8     2045.59     2527.77    227.07 o
  -1  22   8     4266.08     4540.57    250.31 o
   0  22   8       65.28       68.16     79.98 o
   1  22   8     4082.40     4185.84    266.16 o
   2  22   8     4217.07     4263.37    263.12 o
   3  22   8     1765.37     1469.08    170.10 o
   4  22   8     5241.31     5341.25    348.07 o
  -3  23   8      880.24     1219.22    176.23 o
  -2  23   8     1479.11     1310.31    174.21 o
  -1  23   8       51.77      -98.13     78.34 o
   0  23   8     2153.90     2131.80    212.88 o
   1  23   8     1554.07     1213.12    207.29 o
   2  23   8      657.24      520.53    124.73 o
   3  23   8     1510.96     1690.31    181.83 o
  -2  24   8        8.65      -22.74     98.83 o
  -1  24   8        0.99      103.06     98.14 o
   0  24   8        0.60       61.50     98.42 o
   1  24   8      464.32      182.48    135.45 o
   2  24   8       19.33      -36.33     98.74 o
  -8   1   9       10.51       76.03     97.60 o
  -7   1   9     1822.24     1649.99    175.21 o
  -6   1   9      136.09      126.41     56.01 o
  -5   1   9     2066.76     2023.89    117.23 o
  -4   1   9      365.58      312.01     52.26 o
  -3   1   9        1.14        7.12     30.97 o
  -2   1   9     2993.10     2848.79     88.63 o
  -1   1   9     1021.01     1042.80     49.25 o
   0   1   9    11419.16    11823.08    157.68 o
   1   1   9     2708.12     2805.23     75.92 o
   2   1   9      398.70      382.73     39.03 o
   3   1   9     1380.55     1477.02     65.64 o
   4   1   9     1670.79     1701.24     81.40 o
   5   1   9     1084.13     1138.41    141.54 o
   6   1   9     1481.11     1486.17     91.18 o
   7   1   9       27.20       78.23     77.38 o
   8   1   9     1062.94      939.77    119.32 o
  -8   2   9     4051.11     4017.26    270.50 o
  -7   2   9       65.54       79.63     87.16 o
  -6   2   9     6889.45     6745.08    227.02 o
  -5   2   9     3800.10     3800.29    154.80 o
  -4   2   9     2059.79     1747.22     97.21 o
  -3   2   9     8122.46     8091.63    179.23 o
  -2   2   9       29.02        9.16     28.40 o
  -1   2   9     4944.29     5058.94    102.03 o
   0   2   9     6805.06     6803.27    109.68 o
   1   2   9      754.37      819.66     48.79 o
   2   2   9    12732.76    12553.10    209.31 o
   3   2   9       75.06       64.97     29.47 o
   4   2   9     3710.86     3673.05    132.77 o
   5   2   9     3300.37     3320.05    125.47 o
   6   2   9      506.43      550.30     78.75 o
   7   2   9     6051.06     5931.29    431.35 o
   8   2   9      442.72      510.39     97.86 o
  -8   3   9        3.22      -10.61     91.70 o
  -7   3   9     9409.63     8916.27    362.00 o
  -6   3   9     2494.61     2490.31    147.58 o
  -5   3   9     6167.87     6596.36    340.73 o
  -4   3   9     9136.22     9022.27    230.71 o
  -3   3   9       21.34       49.07     33.65 o
  -2   3   9    15972.59    15621.03    263.95 o
  -1   3   9     7125.45     7483.59    143.60 o
   0   3   9     9219.90     9264.74    146.87 o
   1   3   9    22969.55    23905.87    408.18 o
   2   3   9      282.92      235.03     36.54 o
   3   3   9    11439.52    11632.38    243.78 o
   4   3   9     7362.59     7365.59    230.03 o
   5   3   9     2013.19     2314.24    218.47 o
   6   3   9    10491.62    10201.88    393.04 o
   7   3   9      250.18       54.88    130.61 o
   8   3   9     4613.72     4772.25    417.08 o
  -8   4   9     7709.66     8317.62    377.00 o
  -7   4   9     1173.14     1259.07    170.73 o
  -6   4   9     8576.13     9154.71    261.77 o
  -5   4   9    10073.52    10327.50    268.18 o
  -4   4   9       79.75       52.57     42.38 o
  -3   4   9    14029.04    14328.13    259.01 o
  -2   4   9     6923.80     6636.47    163.29 o
  -1   4   9    12592.34    12495.96    219.47 o
   0   4   9    16327.07    16538.41    235.76 o
   1   4   9     3105.55     3290.85     92.62 o
   2   4   9    20147.30    20670.52    343.88 o
   3   4   9     6065.36     6084.05    162.72 o
   4   4   9     5513.35     5345.96    146.60 o
   5   4   9    19446.37    18339.85    683.29 o
   6   4   9       19.37      -46.37     77.93 o
   7   4   9    11616.64    10997.47    386.59 o
   8   4   9     4063.51     3787.73    389.64 o
  -8   5   9       93.19      149.32    114.22 o
  -7   5   9     7997.84     8467.86    356.92 o
  -6   5   9     5859.96     5761.96    213.20 o
  -5   5   9     9033.28     8521.05    239.83 o
  -4   5   9    18917.08    18042.32    346.35 o
  -3   5   9      731.66      574.75     73.59 o
  -2   5   9    14399.03    14666.67    418.89 o
  -1   5   9    17974.66    18274.70    328.57 o
   0   5   9     3280.74     3387.42    103.78 o
   1   5   9    20189.77    20158.47    367.11 o
   2   5   9     3960.42     3929.77    152.05 o
   3   5   9    11236.73    11082.91    239.23 o
   4   5   9    14383.17    14719.81    296.21 o
   5   5   9     2820.62     2635.09    201.17 o
   6   5   9    11501.71    12037.57    456.13 o
   7   5   9     1088.63     1063.37    139.42 o
   8   5   9     5904.68     5650.31    489.52 o
  -8   6   9     7748.26     7974.87    373.34 o
  -7   6   9     1024.61     1200.24    280.09 o
  -6   6   9     7617.43     7770.20    263.19 o
  -5   6   9    14922.11    15339.50    345.09 o
  -4   6   9     1605.91     1435.11    105.14 o
  -3   6   9    17652.39    17569.06    317.83 o
  -2   6   9     2621.21     2675.94    119.87 o
  -1   6   9    10929.00    11041.09    299.67 o
   0   6   9    18493.60    17972.82    546.72 o
   1   6   9      277.81      300.22     45.89 o
   2   6   9    19819.87    19941.05    369.57 o
   3   6   9     5049.39     4804.20    139.88 o
   4   6   9    11243.00    10984.85    236.83 o
   5   6   9    15446.79    15690.57    531.34 o
   6   6   9       24.83      154.04     93.45 o
   7   6   9     8927.82     8963.19    618.72 o
  -7   7   9     7464.40     7562.92    354.39 o
  -6   7   9     2187.22     2297.69    156.99 o
  -5   7   9     2515.42     2369.26    140.13 o
  -4   7   9     9911.14     9789.38    252.08 o
  -3   7   9       23.66       33.74     37.96 o
  -2   7   9    15103.52    15093.96    279.52 o
  -1   7   9     4513.48     4439.45    139.90 o
   0   7   9     5537.69     5610.40    180.43 o
   1   7   9    12277.28    12634.69    295.18 o
   2   7   9       25.26       35.87     34.05 o
   3   7   9     8763.04     8520.85    204.27 o
   4   7   9     3190.52     3209.86    152.16 o
   5   7   9     2751.54     2730.29    156.36 o
   6   7   9    12645.37    12696.21    490.74 o
   7   7   9      358.90      310.11    105.76 o
  -7   8   9       19.72       18.21     90.88 o
  -6   8   9     8610.58     8631.17    284.58 o
  -5   8   9     2880.60     2913.55    152.99 o
  -4   8   9     2781.50     2787.76    142.77 o
  -3   8   9     8737.95     8638.78    226.09 o
  -2   8   9       21.64      -12.83     36.40 o
  -1   8   9     7678.35     7717.84    202.95 o
   0   8   9     6188.17     6231.10    190.95 o
   1   8   9      323.37      312.43     56.68 o
   2   8   9     7661.67     7408.58    450.07 o
   3   8   9      149.27      196.62     48.48 o
   4   8   9     4376.50     4468.17    152.67 o
   5   8   9     3021.79     3096.27    150.80 o
   6   8   9      761.32      524.52    136.64 o
   7   8   9     3628.21     3809.25   1027.33 o
  -7   9   9     1575.25     1960.10    197.45 o
  -6   9   9       99.31      122.27     78.37 o
  -5   9   9       90.54      -16.92     51.60 o
  -4   9   9     1238.35     1394.02    104.68 o
  -3   9   9     1597.90     1268.23    108.59 o
  -2   9   9     2589.58     2407.34    126.10 o
  -1   9   9       53.43       67.01     39.56 o
   0   9   9      295.96      341.28     78.04 o
   1   9   9     5924.44     5999.62    210.74 o
   2   9   9      112.89      115.51     50.60 o
   3   9   9     2278.89     2313.86    114.43 o
   4   9   9      159.06       92.91     41.76 o
   5   9   9      155.72      129.79     57.72 o
   6   9   9     3056.89     2852.88    285.16 o
   7   9   9       63.93      133.62    153.88 o
  -7  10   9      159.37       82.37     93.68 o
  -6  10   9      253.55      206.61     79.95 o
  -5  10   9      263.35      243.59     67.77 o
  -4  10   9      252.53      294.78     64.23 o
  -3  10   9      585.78      488.35     70.74 o
  -2  10   9       48.47       40.49     45.06 o
  -1  10   9       43.82      136.33     46.97 o
   0  10   9       57.72      205.54     59.79 o
   1  10   9        2.07       13.49     43.20 o
   2  10   9      253.19      235.12     56.85 o
   3  10   9      370.17      402.25     61.45 o
   4  10   9      228.17      253.03     53.53 o
   5  10   9       43.82      -13.00     58.14 o
   6  10   9      859.95     1011.91     99.81 o
   7  10   9       21.11      143.14    146.39 o
  -7  11   9     2443.88     2394.88    221.03 o
  -6  11   9      208.77      304.33     84.30 o
  -5  11   9       63.41       78.29     59.05 o
  -4  11   9     3463.61     3532.70    178.81 o
  -3  11   9       11.26      107.38     54.75 o
  -2  11   9     4381.88     4360.81    216.57 o
  -1  11   9       97.07       81.64     53.41 o
   0  11   9      593.55      629.40     81.32 o
   1  11   9     1734.87     2027.46    117.59 o
   2  11   9      315.21      354.35     65.94 o
   3  11   9     4241.99     4255.72    171.17 o
   4  11   9      373.11      410.74     74.00 o
   5  11   9      568.18      525.65    124.52 o
   6  11   9     2187.47     2272.72    152.32 o
   7  11   9       30.96       51.99     71.43 o
  -7  12   9      104.17       18.69     99.04 o
  -6  12   9     3607.11     3584.28    200.94 o
  -5  12   9     3612.09     3757.08    182.11 o
  -4  12   9     1282.74     1212.15    109.27 o
  -3  12   9    12991.04    13093.04    311.02 o
  -2  12   9      485.59      364.64     71.51 o
  -1  12   9     8522.16     8705.16    309.05 o
   0  12   9     7656.45     7553.37    244.84 o
   1  12   9      105.89       96.65     57.77 o
   2  12   9     6467.23     6960.65    283.41 o
   3  12   9      602.14      632.82     87.76 o
   4  12   9     4411.15     4194.41    170.40 o
   5  12   9     3017.36     3118.04    186.65 o
   6  12   9      718.44      756.12    180.60 o
   7  12   9     5105.90     4885.91    268.39 o
  -6  13   9     4521.15     4794.95    233.43 o
  -5  13   9     2948.73     2961.53    218.43 o
  -4  13   9    10755.56    11328.57    378.21 o
  -3  13   9        1.89       -1.54     55.69 o
  -2  13   9    10474.63    10542.90    454.58 o
  -1  13   9     5600.58     5393.37    220.03 o
   0  13   9     2229.01     2328.66    157.13 o
   1  13   9    13582.65    13300.59    391.42 o
   2  13   9      764.64      888.93    111.85 o
   3  13   9    12836.85    13204.73    374.25 o
   4  13   9     7978.98     7845.87    247.93 o
   5  13   9     2017.14     1874.78    195.85 o
   6  13   9     7632.66     8002.91    357.71 o
  -6  14   9     2396.43     2534.61    201.56 o
  -5  14   9     6469.12     6975.99    297.24 o
  -4  14   9      253.80      187.45     85.33 o
  -3  14   9    17423.91    17242.20    474.33 o
  -2  14   9     2405.71     2509.23    167.52 o
  -1  14   9     8033.51     7898.29    269.85 o
   0  14   9    16587.12    17167.46    427.76 o
   1  14   9       65.41      -12.69     60.54 o
   2  14   9    17498.28    18015.47    480.95 o
   3  14   9     5255.59     5348.35    232.40 o
   4  14   9     3641.75     3345.15    167.60 o
   5  14   9    10012.04    10145.36    364.69 o
   6  14   9      470.86      446.62    104.77 o
  -6  15   9     3699.96     3735.81    276.48 o
  -5  15   9     1977.32     1832.22    171.96 o
  -4  15   9    14060.45    14680.30    457.22 o
  -3  15   9      481.92      459.73    101.21 o
  -2  15   9    14964.49    15523.47    421.55 o
  -1  15   9    11177.51    11058.88    409.70 o
   0  15   9     1808.00     1644.98    141.45 o
   1  15   9    16953.80    16752.14    698.00 o
   2  15   9      585.72      613.06     99.45 o
   3  15   9    13352.84    13702.33    402.21 o
   4  15   9     9702.74     9856.32    320.13 o
   5  15   9      449.02      447.10    102.42 o
   6  15   9    11629.65    11354.80    405.69 o
  -6  16   9     5508.51     6513.00    483.03 o
  -5  16   9     4040.36     4180.37    273.37 o
  -4  16   9     1682.58     1938.80    171.78 o
  -3  16   9    11345.67    11000.33    354.47 o
  -2  16   9     1898.68     2189.98    168.32 o
  -1  16   9     7592.50     7329.45    273.07 o
   0  16   9    11050.01    11350.19    340.19 o
   1  16   9       44.82      130.58     70.13 o
   2  16   9    12729.74    11823.61    380.28 o
   3  16   9     4828.86     4994.79    233.37 o
   4  16   9     5080.54     5246.09    452.93 o
   5  16   9     7493.91     7815.32    342.68 o
  -5  17   9     3288.09     2927.31    241.25 o
  -4  17   9     7024.74     7634.60    349.71 o
  -3  17   9        2.40       23.00     72.72 o
  -2  17   9     6726.35     6934.50    281.01 o
  -1  17   9     1992.60     1853.99    156.84 o
   0  17   9     4115.26     4131.98    239.64 o
   1  17   9     6286.67     6377.39    281.09 o
   2  17   9        7.73      -42.12     65.95 o
   3  17   9     7616.30     7580.05    299.68 o
   4  17   9     3706.00     3729.38    233.51 o
   5  17   9     1438.02     1268.74    128.42 o
  -5  18   9     1547.61     1583.87    292.76 o
  -4  18   9      445.57      349.79    174.26 o
  -3  18   9     4627.24     4543.94    245.73 o
  -2  18   9       42.51       54.72     73.32 o
  -1  18   9     3272.74     3270.46    203.16 o
   0  18   9     1494.60     1426.61    161.83 o
   1  18   9      543.52      286.09     96.64 o
   2  18   9     2665.43     2499.67    192.10 o
   3  18   9       96.11       36.51     73.39 o
   4  18   9     1670.18     1888.94    164.27 o
   5  18   9      787.93      738.07    151.95 o
  -4  19   9      204.17      200.22    108.66 o
  -3  19   9       57.20       28.64     80.55 o
  -2  19   9      141.31       24.64     74.55 o
  -1  19   9       73.69      113.53     76.19 o
   0  19   9       27.51      116.76     90.91 o
   1  19   9      252.19      237.71     95.53 o
   2  19   9      101.42      126.33     85.89 o
   3  19   9       94.08       75.67     86.06 o
   4  19   9       58.46       15.61     82.00 o
  -4  20   9      641.11      329.12    121.70 o
  -3  20   9      879.52      795.08    145.85 o
  -2  20   9       18.75       46.95     83.42 o
  -1  20   9      362.29      352.44     93.62 o
   0  20   9      604.82      611.00    124.99 o
   1  20   9       60.77       44.28     83.24 o
   2  20   9     1580.00     1461.56    162.77 o
   3  20   9        5.34      -94.59     75.40 o
   4  20   9      315.15      432.55    111.32 o
  -3  21   9      396.90      435.34    121.68 o
  -2  21   9     3972.70     3963.54    244.74 o
  -1  21   9     1572.19     1405.52    195.49 o
   0  21   9     1742.40     1791.86    194.05 o
   1  21   9     2538.33     2265.01    207.91 o
   2  21   9       23.61       56.67     85.37 o
   3  21   9     3392.40     3226.52    233.26 o
  -2  22   9      662.15      629.48    137.95 o
  -1  22   9     4295.96     3825.88    277.06 o
   0  22   9     4005.76     3670.19    267.73 o
   1  22   9      519.30      441.95    120.69 o
   2  22   9     8258.01     8578.02    367.77 o
  -1  23   9     3539.95     3464.58    275.27 o
   0  23   9      629.43      697.18    149.52 o
   1  23   9    11503.42    11611.68    590.28 o
  -7   0  10    11027.86    11744.84    605.35 o
  -6   0  10      490.70      436.02    127.18 o
  -5   0  10    16778.03    17657.69    588.35 o
  -4   0  10     9773.46     9803.56    531.66 o
  -3   0  10     4031.92     4253.93    220.52 o
  -2   0  10    32029.30    31990.71    737.61 o
  -1   0  10      212.32      186.15     52.56 o
   0   0  10    24423.18    24067.92    574.19 o
   1   0  10     4931.29     5140.30    237.83 o
   2   0  10     4531.54     4800.63    196.85 o
   3   0  10    23259.71    22604.83    587.92 o
   4   0  10      460.76      347.56    103.17 o
   5   0  10    15164.72    15064.20    681.59 o
   6   0  10     7586.99     7690.70    433.54 o
   7   0  10     3001.02     2580.40    260.12 o
  -7   1  10     1606.01     1778.54    199.14 o
  -6   1  10    14173.50    14014.84    373.49 o
  -5   1  10     2507.01     2370.37    176.89 o
  -4   1  10    15053.36    15025.63    323.08 o
  -3   1  10     9758.28     9987.09    327.36 o
  -2   1  10      914.61      937.91     68.87 o
  -1   1  10    24685.88    24381.97    362.95 o
   0   1  10     3089.30     3271.37    117.29 o
   1   1  10    20148.99    20204.82    370.86 o
   2   1  10    18338.13    18787.57    423.92 o
   3   1  10      473.49      571.99     70.37 o
   4   1  10    19555.17    20568.30    976.28 o
   5   1  10     8526.81     8105.01    281.47 o
   6   1  10     4290.90     4160.76    209.72 o
   7   1  10     8250.92     7984.45    334.64 o
  -7   2  10     5526.77     5742.32    354.39 o
  -6   2  10      285.38      320.64     79.74 o
  -5   2  10     9994.88    10259.42    336.80 o
  -4   2  10     3143.67     3188.36    147.23 o
  -3   2  10     2902.01     2946.86    133.06 o
  -2   2  10    11368.97    11448.45    252.50 o
  -1   2  10      900.72      848.73     65.93 o
   0   2  10    12240.94    12397.42    251.24 o
   1   2  10     9894.67    10004.51    239.78 o
   2   2  10      366.59      221.74     44.46 o
   3   2  10    11944.49    11804.03    308.03 o
   4   2  10      326.53      252.35    101.39 o
   5   2  10     4886.82     4669.44    201.79 o
   6   2  10     6441.15     6592.93    255.11 o
   7   2  10      163.83      146.09     84.65 o
  -7   3  10       65.31      123.15    101.35 o
  -6   3  10     3616.82     3660.15    241.01 o
  -5   3  10     1415.48     1399.98    127.78 o
  -4   3  10      807.39      865.31     85.80 o
  -3   3  10     3842.81     3823.98    149.35 o
  -2   3  10      646.93      525.35     62.78 o
  -1   3  10     6648.52     6585.61    176.17 o
   0   3  10     1676.31     1644.07    116.94 o
   1   3  10      123.06      125.16     44.99 o
   2   3  10     3747.83     3824.05    137.86 o
   3   3  10       22.08       51.56     43.04 o
   4   3  10     3793.93     3984.88    364.60 o
   5   3  10     1589.67     1623.06    129.03 o
   6   3  10      144.41      144.84     93.37 o
   7   3  10     3956.43     4358.46    399.52 o
  -7   4  10      586.67      779.61    140.05 o
  -6   4  10      309.44      104.00     71.10 o
  -5   4  10      425.38      425.24     83.26 o
  -4   4  10       97.24      105.51     55.59 o
  -3   4  10      635.22      512.56     66.43 o
  -2   4  10      747.24      579.13     71.13 o
  -1   4  10      380.58      466.90     57.67 o
   0   4  10      778.03      818.08     72.70 o
   1   4  10     4266.75     4239.13    147.80 o
   2   4  10       99.64       90.22     42.13 o
   3   4  10      726.47      665.74     75.42 o
   4   4  10       47.20       57.57     41.22 o
   5   4  10       42.61      -14.09     49.80 o
   6   4  10     1310.42     1035.87    189.31 o
   7   4  10        5.77       59.59    123.48 o
  -7   5  10        0.12       42.89     90.02 o
  -6   5  10       28.57       48.47     68.51 o
  -5   5  10      537.03      444.98     81.90 o
  -4   5  10       44.90       14.93     50.89 o
  -3   5  10      753.41      474.48     64.67 o
  -2   5  10        1.10       31.91     38.86 o
  -1   5  10      543.47      528.46     74.20 o
   0   5  10      663.99      578.17     70.23 o
   1   5  10      878.81      955.18     78.87 o
   2   5  10        1.78       40.87     44.29 o
   3   5  10      280.85      268.20     56.00 o
   4   5  10      612.14      541.04     60.78 o
   5   5  10      100.56       59.52     52.87 o
   6   5  10      175.29       67.42     90.38 o
   7   5  10        5.98      -30.65    128.42 o
  -7   6  10     1771.90     1771.71    239.53 o
  -6   6  10      261.54      257.60     90.14 o
  -5   6  10      646.11      633.17     95.47 o
  -4   6  10      727.40      810.78     95.87 o
  -3   6  10       50.56       38.95     46.88 o
  -2   6  10     3375.46     3277.03    212.02 o
  -1   6  10        4.23      -45.55     39.74 o
   0   6  10      404.52      342.25     67.04 o
   1   6  10     1081.53      884.10     94.41 o
   2   6  10       82.03      106.82     50.91 o
   3   6  10     4696.41     4505.51    165.69 o
   4   6  10      988.61     1118.13    100.44 o
   5   6  10      838.31      758.99     83.06 o
   6   6  10      795.15      753.64    213.00 o
   7   6  10      142.34      153.88    139.28 o
  -7   7  10      185.69      173.04    105.71 o
  -6   7  10     3630.60     3328.53    214.45 o
  -5   7  10      370.70      357.08     99.81 o
  -4   7  10     2512.24     2284.85    149.30 o
  -3   7  10     6989.70     6310.10    239.13 o
  -2   7  10      537.21      484.93    111.56 o
  -1   7  10     6255.01     6770.77    245.84 o
   0   7  10     4253.31     4117.57    189.98 o
   1   7  10     1810.93     1830.11    193.09 o
   2   7  10     6206.41     6056.47    204.80 o
   3   7  10       28.25       47.57     45.63 o
   4   7  10     4177.77     4136.39    155.18 o
   5   7  10     2374.00     2254.50    183.93 o
   6   7  10     1911.68     1827.54    210.43 o
   7   7  10     3974.23     3934.08    971.35 o
  -7   8  10     8950.93     9203.66    395.98 o
  -6   8  10      282.00      277.76    117.09 o
  -5   8  10     7553.61     7372.98    264.73 o
  -4   8  10     5633.01     5595.39    365.85 o
  -3   8  10     4022.15     3722.33    175.15 o
  -2   8  10    18370.10    18183.13    432.58 o
  -1   8  10       14.13       -0.92     46.51 o
   0   8  10    11842.84    11877.49    428.21 o
   1   8  10     9429.25     9649.36    511.07 o
   2   8  10     3110.84     2712.85    142.16 o
   3   8  10    15543.04    15473.32    368.66 o
   4   8  10      682.04      643.37     77.14 o
   5   8  10     8432.17     8641.10    361.83 o
   6   8  10     5363.15     5350.17    335.71 o
   7   8  10      408.38      144.64    160.38 o
  -7   9  10     1040.87     1157.75    172.16 o
  -6   9  10    16527.73    17107.67    480.01 o
  -5   9  10      214.84      194.29     90.81 o
  -4   9  10    13840.92    13919.25    357.59 o
  -3   9  10    12585.24    12649.12    325.37 o
  -2   9  10     1906.41     1823.66    138.49 o
  -1   9  10    22536.94    22783.69    500.03 o
   0   9  10     4957.85     4246.14    230.87 o
   1   9  10    11058.74    11226.70    618.63 o
   2   9  10    17561.53    18129.94    461.23 o
   3   9  10       93.05      106.80     50.61 o
   4   9  10    16875.46    17539.45    394.80 o
   5   9  10     2258.12     2169.96    212.60 o
   6   9  10     4430.95     4712.44    323.90 o
  -6  10  10        0.91       -4.96     76.23 o
  -5  10  10    17414.17    17336.77    430.65 o
  -4  10  10     8038.87     7837.16    303.18 o
  -3  10  10     9948.70    10315.75    317.54 o
  -2  10  10    15439.23    15788.48    407.96 o
  -1  10  10       95.55       42.79     54.18 o
   0  10  10    19703.47    19115.54    564.93 o
   1  10  10    12694.73    12159.02    596.33 o
   2  10  10     7529.63     7356.88    239.05 o
   3  10  10    15383.48    15536.18    398.48 o
   4  10  10      641.92      650.72     73.53 o
   5  10  10    13420.00    13326.83    476.24 o
   6  10  10     6541.11     6919.28    315.73 o
  -6  11  10    10102.25    10245.29    331.45 o
  -5  11  10     2640.02     2645.80    161.52 o
  -4  11  10     5160.23     5171.11    241.24 o
  -3  11  10    10317.81     9714.07    309.98 o
  -2  11  10     1565.60     1444.48    127.89 o
  -1  11  10    14419.22    15209.77    743.79 o
   0  11  10     4329.06     4243.92    238.34 o
   1  11  10     9470.19     9191.19    308.10 o
   2  11  10     9546.57     9523.44    306.48 o
   3  11  10      309.89      367.85     71.87 o
   4  11  10    10250.56    10252.86    301.24 o
   5  11  10     3332.43     3159.58    218.37 o
   6  11  10     5119.74     5468.45    491.52 o
  -6  12  10       31.13      -48.46     83.42 o
  -5  12  10     2813.88     2803.12    208.20 o
  -4  12  10     2523.97     2581.59    170.08 o
  -3  12  10      817.43      819.09    108.89 o
  -2  12  10     5789.57     5764.68    241.22 o
  -1  12  10      324.76      205.82     75.46 o
   0  12  10     4932.86     4658.67    230.81 o
   1  12  10     6392.78     6503.54    259.46 o
   2  12  10      802.09      731.40    101.76 o
   3  12  10     5116.99     4858.44    197.46 o
   4  12  10     1438.55     1382.39    109.32 o
   5  12  10     2708.78     2782.45    183.95 o
   6  12  10     4592.14     4456.42    228.21 o
  -6  13  10     1246.38      826.21    176.48 o
  -5  13  10     1214.27      866.37    139.79 o
  -4  13  10      159.67      152.10     78.29 o
  -3  13  10     2864.34     2800.40    187.00 o
  -2  13  10       30.99       25.65     60.44 o
  -1  13  10     1017.30      855.00    130.17 o
   0  13  10     1833.13     1784.95    163.02 o
   1  13  10      181.47       99.81     70.84 o
   2  13  10     1334.33     1245.84    126.48 o
   3  13  10       19.54       11.39     60.70 o
   4  13  10     1229.93     1184.84    204.97 o
   5  13  10     1266.32     1229.48    158.58 o
   6  13  10      474.63      382.22    102.66 o
  -5  14  10       88.33       87.29     96.31 o
  -4  14  10       86.43       93.18     95.04 o
  -3  14  10      337.87      277.04    100.80 o
  -2  14  10      130.05      133.13     69.26 o
  -1  14  10       34.79       24.31     66.28 o
   0  14  10      127.42      107.04     70.23 o
   1  14  10      139.71      167.56     75.28 o
   2  14  10       62.44       55.01     70.69 o
   3  14  10       10.95      167.71     72.52 o
   4  14  10       82.66       65.98     62.85 o
   5  14  10       90.04        0.70     83.17 o
  -5  15  10      437.30      183.93    136.56 o
  -4  15  10      386.07      456.24    105.65 o
  -3  15  10      143.34      179.72     80.19 o
  -2  15  10       64.71       75.35     71.07 o
  -1  15  10      139.15       -6.98     74.90 o
   0  15  10        3.96      -29.46     62.15 o
   1  15  10      345.56      313.86     90.50 o
   2  15  10      335.91      316.81     86.02 o
   3  15  10        8.29        3.66     67.02 o
   4  15  10      257.85      133.92     74.88 o
   5  15  10      182.97      138.71     92.97 o
  -5  16  10      551.21      311.87    120.40 o
  -4  16  10      503.46      477.51    117.06 o
  -3  16  10      222.43      171.55     80.71 o
  -2  16  10     1937.63     1778.68    160.58 o
  -1  16  10       65.06       68.18     80.26 o
   0  16  10     2417.39     2087.28    184.39 o
   1  16  10     1689.12     1582.23    190.90 o
   2  16  10       18.24      -21.66     67.62 o
   3  16  10     2741.55     2598.36    184.69 o
   4  16  10      315.05      145.26    100.69 o
   5  16  10      548.86      523.83    129.43 o
  -4  17  10     2810.74     2473.15    242.79 o
  -3  17  10     3964.47     3826.35    231.22 o
  -2  17  10      103.99       93.67     82.52 o
  -1  17  10     7333.62     6888.98    464.17 o
   0  17  10     1174.23     1185.43    147.33 o
   1  17  10     1516.38     1782.46    174.74 o
   2  17  10     5249.56     5394.78    267.91 o
   3  17  10       58.98       65.39     81.86 o
   4  17  10     4820.70     5140.57    237.66 o
  -4  18  10     3252.58     3439.52    267.47 o
  -3  18  10     2592.50     2517.26    198.06 o
  -2  18  10    10018.77     9503.00    392.58 o
  -1  18  10        6.22       74.57     86.15 o
   0  18  10     8667.98     8911.63    434.87 o
   1  18  10     3538.58     3582.75    292.92 o
   2  18  10     2308.92     1817.58    222.26 o
   3  18  10    11389.09    11885.30    405.31 o
   4  18  10      317.47      387.76    108.57 o
  -3  19  10     8508.86     8410.34    386.83 o
  -2  19  10     1570.10     1453.35    185.51 o
  -1  19  10    13382.44    14359.69    492.52 o
   0  19  10     2330.64     2385.50    213.08 o
   1  19  10     9103.76     8994.01    432.33 o
   2  19  10    10857.66    11440.86    410.26 o
   3  19  10      797.92      659.29    200.24 o
  -2  20  10    11550.70    12383.44    596.30 o
  -1  20  10      165.50      207.70    110.63 o
   0  20  10    10888.58    10780.93    416.41 o
   1  20  10     3910.73     4489.23    276.98 o
   2  20  10     2475.73     2787.91    224.19 o
  -1  21  10     7650.72     8208.01    398.75 o
   0  21  10      352.89      179.05    108.57 o
   1  21  10     3140.28     3215.20    248.42 o
  -6   1  11      469.75      400.13     93.53 o
  -5   1  11     1665.85     1838.50    145.82 o
  -4   1  11       20.93        5.53     55.72 o
  -3   1  11     3359.36     2785.72    138.24 o
  -2   1  11     3063.86     3025.87    160.15 o
  -1   1  11     1362.50     1212.65    112.14 o
   0   1  11     1569.88     1534.23     92.34 o
   1   1  11       28.43       48.94     39.49 o
   2   1  11     2061.34     2177.28    110.72 o
   3   1  11     2688.30     2809.03    144.77 o
   4   1  11     2117.87     2245.79    156.56 o
   5   1  11     2473.98     2646.38    311.51 o
   6   1  11       66.22       40.85     73.31 o
  -6   2  11     4822.55     4606.23    229.39 o
  -5   2  11      737.80      588.28     96.64 o
  -4   2  11     8687.98     8869.88    271.78 o
  -3   2  11     2604.07     2323.24    137.70 o
  -2   2  11     4674.10     4754.10    198.28 o
  -1   2  11    10962.69    10969.29    266.99 o
   0   2  11      101.81       96.66     48.54 o
   1   2  11     4032.27     3986.92    162.63 o
   2   2  11     1550.14     1615.74    106.81 o
   3   2  11     3198.11     3677.68    162.26 o
   4   2  11     8428.57     8155.07    301.86 o
   5   2  11      214.11      228.26     75.80 o
   6   2  11     4438.47     4619.09    234.73 o
  -6   3  11     1929.62     1800.57    154.19 o
  -5   3  11     8400.14     8506.74    280.90 o
  -4   3  11      329.88      282.05     74.77 o
  -3   3  11    12183.56    12201.19    347.28 o
  -2   3  11     6281.16     5878.63    232.99 o
  -1   3  11     3509.94     3504.37    148.80 o
   0   3  11    10413.19    10424.13    283.40 o
   1   3  11      874.90      781.21     96.12 o
   2   3  11     9629.51    10104.34    310.07 o
   3   3  11     7773.69     8347.27    259.14 o
   4   3  11     2478.10     2684.15    169.65 o
   5   3  11     9797.71     9691.96    336.25 o
   6   3  11     1043.65     1154.10    117.23 o
  -6   4  11     5454.53     5574.09    273.17 o
  -5   4  11      156.62      129.06     83.27 o
  -4   4  11    11552.60    11685.92    492.17 o
  -3   4  11     3437.26     3132.78    180.00 o
  -2   4  11     6703.54     7140.12    251.22 o
  -1   4  11    11313.10    11154.31    287.11 o
   0   4  11       55.22       36.97     49.99 o
   1   4  11    10465.98    10472.27    281.94 o
   2   4  11     3714.57     3735.68    176.36 o
   3   4  11     4552.72     4576.78    196.63 o
   4   4  11    11299.43    11570.83    310.64 o
   5   4  11       42.58      -11.04     72.71 o
   6   4  11     6582.40     6177.97    332.88 o
  -6   5  11     2112.12     2008.24    183.49 o
  -5   5  11     7975.55     7787.23    274.88 o
  -4   5  11      139.78       81.37     73.28 o
  -3   5  11    10355.14     9947.60    310.78 o
  -2   5  11     5656.17     5294.20    244.88 o
  -1   5  11     1648.32     1480.46    146.86 o
   0   5  11    14699.36    14976.63    366.88 o
   1   5  11     1624.13     1503.40    132.01 o
   2   5  11    10254.86     9937.35    386.56 o
   3   5  11     6655.22     6856.92    231.52 o
   4   5  11      438.21      341.27     69.07 o
   5   5  11     8429.10     8294.86    308.79 o
   6   5  11     2512.82     2211.45    219.41 o
  -6   6  11     7549.75     7480.27    347.71 o
  -5   6  11      690.07      643.79    109.37 o
  -4   6  11     8632.11     8551.90    297.29 o
  -3   6  11      902.19      890.48    108.62 o
  -2   6  11     6598.37     6687.98    273.81 o
  -1   6  11    10446.82    10176.22    331.24 o
   0   6  11      728.78      602.78    156.68 o
   1   6  11    17120.61    16905.20    395.75 o
   2   6  11     4656.11     4758.20    189.55 o
   3   6  11     5861.46     5848.63    212.58 o
   4   6  11     9835.04     9902.70    408.41 o
   5   6  11       42.64       31.55     63.19 o
   6   6  11     5792.55     5699.80    340.52 o
  -6   7  11     1957.19     2249.96    353.75 o
  -5   7  11     9093.64     8730.76    346.02 o
  -4   7  11        2.79       40.79     69.68 o
  -3   7  11     8166.35     8866.10    292.56 o
  -2   7  11     3749.13     3967.95    219.03 o
  -1   7  11     1799.33     1639.87    145.84 o
   0   7  11    16880.48    16263.51    486.99 o
   1   7  11     1045.56     1034.35    112.22 o
   2   7  11     8463.95     8734.30    266.10 o
   3   7  11     4110.82     3964.43    219.89 o
   4   7  11     1202.40     1171.73    127.61 o
   5   7  11     7562.02     7894.14    514.55 o
   6   7  11      344.19      245.01    122.20 o
  -6   8  11     2742.94     2787.69    234.57 o
  -5   8  11      479.49      492.10    145.25 o
  -4   8  11     4962.66     4942.57    238.65 o
  -3   8  11      113.90       68.47     65.68 o
  -2   8  11     4910.49     4783.40    285.53 o
  -1   8  11     5346.84     5440.59    244.70 o
   0   8  11      335.61      215.90     84.44 o
   1   8  11     9427.75     8874.26    337.26 o
   2   8  11      410.51      284.45     69.29 o
   3   8  11     6034.13     5940.61    221.55 o
   4   8  11     4724.84     5127.82    292.43 o
   5   8  11       18.36       53.93     65.36 o
   6   8  11     4745.66     4446.40    318.52 o
  -6   9  11      178.58      255.51    108.56 o
  -5   9  11     1375.82     1281.78    145.01 o
  -4   9  11      352.43      228.14     83.25 o
  -3   9  11     1368.87     1255.14    126.59 o
  -2   9  11      177.08       50.70     67.44 o
  -1   9  11      766.97      685.78    111.53 o
   0   9  11     2589.46     2513.10    195.62 o
   1   9  11       18.69       81.82     66.48 o
   2   9  11      834.11      818.36    103.46 o
   3   9  11      194.83      211.02     62.38 o
   4   9  11      631.31      647.85    109.15 o
   5   9  11     1143.36     1001.85    113.69 o
   6   9  11        1.79     -167.61    106.29 o
  -5  10  11      235.74      219.62     91.47 o
  -4  10  11      133.33       -2.83     68.87 o
  -3  10  11      331.43      305.30     90.06 o
  -2  10  11      440.93      514.15     97.70 o
  -1  10  11      789.01      812.54    242.84 o
   0  10  11       82.64       64.26     73.92 o
   1  10  11      625.81      714.59    112.74 o
   2  10  11      291.03      394.13     85.27 o
   3  10  11        2.80      -10.38     53.26 o
   4  10  11      329.09      371.20    134.97 o
   5  10  11      104.24       83.59     75.79 o
  -5  11  11     3994.62     4539.18    281.24 o
  -4  11  11      173.01      132.49     80.11 o
  -3  11  11     3008.92     3209.96    222.76 o
  -2  11  11     2351.76     2152.60    179.23 o
  -1  11  11      313.97      413.70    109.37 o
   0  11  11     4686.73     4667.44    338.25 o
   1  11  11      220.85      203.33     75.37 o
   2  11  11     3711.72     4064.59    248.25 o
   3  11  11     3074.00     3036.60    163.01 o
   4  11  11      146.02      114.78     85.18 o
   5  11  11     3177.54     2912.72    189.81 o
  -5  12  11     1130.40     1020.09    143.28 o
  -4  12  11     6222.18     6509.05    262.03 o
  -3  12  11     2554.94     2473.24    183.78 o
  -2  12  11     4411.98     4371.58    254.61 o
  -1  12  11    10475.03    10686.72    376.54 o
   0  12  11      557.63      400.71     94.64 o
   1  12  11     8256.05     8166.86    307.70 o
   2  12  11     3499.67     3526.10    197.80 o
   3  12  11     2568.23     2420.00    152.76 o
   4  12  11     6153.42     6727.03    294.79 o
   5  12  11      225.90      197.22     90.93 o
  -5  13  11     7829.14     8583.94    384.42 o
  -4  13  11       76.18     -124.58     72.78 o
  -3  13  11     6892.31     6788.03    361.99 o
  -2  13  11     6625.19     6427.87    308.62 o
  -1  13  11     2121.52     2287.00    199.19 o
   0  13  11    12094.87    11816.88    477.32 o
   1  13  11      371.49      460.11    103.67 o
   2  13  11     6888.97     6510.78    272.09 o
   3  13  11     6952.25     6818.51    252.94 o
   4  13  11      347.28      153.26    117.71 o
   5  13  11     8054.17     7988.71    330.98 o
  -4  14  11     9123.93     9124.36    473.96 o
  -3  14  11     2318.12     2310.16    212.83 o
  -2  14  11     3766.32     3656.11    245.73 o
  -1  14  11     7776.44     7933.56    350.11 o
   0  14  11        7.61       72.42     76.43 o
   1  14  11     8446.25     8302.97    371.66 o
   2  14  11     3960.51     3846.59    218.64 o
   3  14  11     1723.56     1827.30    158.47 o
   4  14  11     7584.79     7720.26    334.60 o
  -4  15  11      632.06      464.80    129.35 o
  -3  15  11     6923.53     6853.14    342.27 o
  -2  15  11     4660.37     3938.15    259.17 o
  -1  15  11     1638.87     1749.72    297.36 o
   0  15  11     9829.57     9209.67    356.04 o
   1  15  11      644.87      617.52    117.41 o
   2  15  11     6199.32     6384.96    285.39 o
   3  15  11     5188.84     5397.32    295.30 o
   4  15  11      341.97      361.73    113.59 o
  -3  16  11     1038.22     1137.39    166.81 o
  -2  16  11     4570.27     4503.98    281.10 o
  -1  16  11     6552.48     6264.01    314.50 o
   0  16  11      149.04       93.76     88.03 o
   1  16  11    12378.28    13579.16    446.86 o
   2  16  11     2233.21     2200.18    186.69 o
   3  16  11     1653.85     1606.93    156.74 o
  -3  17  11     5036.73     4888.80    374.41 o
  -2  17  11     4277.44     4150.44    278.58 o
  -1  17  11     2128.48     1972.83    200.14 o
   0  17  11     5060.14     5168.52    287.15 o
   1  17  11       43.60      -29.00     84.70 o
   2  17  11     4650.96     4908.13    266.82 o
   3  17  11     4704.64     4891.96    260.99 o
  -2  18  11     2366.73     2373.41    228.49 o
  -1  18  11     4330.94     4100.15    278.98 o
   0  18  11      165.74       35.17     89.22 o
   1  18  11     2847.84     2640.54    218.28 o
   2  18  11      568.31      248.34    179.65 o
  -1  19  11      318.24      258.87    118.31 o
   0  19  11      383.20      314.47    117.39 o
   1  19  11      165.57       96.60     97.36 o
  -6   0  12     9477.46    10131.17    588.89 o
  -5   0  12     7885.88     7785.90    499.00 o
  -4   0  12     4061.90     3705.30    342.97 o
  -3   0  12    25114.89    24185.26   1122.82 o
  -2   0  12      267.95      198.27    113.25 o
  -1   0  12    10906.66    11378.53    686.53 o
   0   0  12    23288.53    22231.12   1151.90 o
   1   0  12       68.51       78.71     73.50 o
   2   0  12    20048.36    19529.19    564.70 o
   3   0  12     1443.38     1633.76    155.86 o
   4   0  12    10634.61    10414.88    593.79 o
   5   0  12     8148.93     8579.73    512.57 o
  -6   1  12     2011.67     2007.69    294.35 o
  -5   1  12     3369.93     3836.52    341.24 o
  -4   1  12    12048.10    12733.01    434.50 o
  -3   1  12      708.86      655.58    117.72 o
  -2   1  12    17881.79    17483.92    456.12 o
  -1   1  12     3149.84     3148.71    179.43 o
   0   1  12     5207.56     5260.11    230.32 o
   1   1  12    14918.34    15119.20    365.87 o
   2   1  12       32.29       67.13     54.08 o
   3   1  12    17727.14    18396.06    461.46 o
   4   1  12     5222.81     5277.31    287.46 o
   5   1  12     3512.54     3494.79    268.36 o
  -5   2  12     2455.81     2668.37    236.05 o
  -4   2  12     1411.38     1118.88    150.68 o
  -3   2  12    10310.31     9939.16    360.76 o
  -2   2  12       46.05       -9.97     66.00 o
  -1   2  12     6979.60     6946.11    260.50 o
   0   2  12     5818.94     5578.17    234.00 o
   1   2  12      682.90      652.85     85.33 o
   2   2  12     8757.31     8716.86    252.61 o
   3   2  12      940.27      807.34    150.66 o
   4   2  12     4839.80     5011.57    271.39 o
   5   2  12     3474.32     3659.66    209.68 o
  -5   3  12     1621.52     1434.98    177.06 o
  -4   3  12     2524.20     2776.10    217.37 o
  -3   3  12      156.55       88.00     76.86 o
  -2   3  12     2081.09     1753.04    178.86 o
  -1   3  12     1632.09     1559.22    136.00 o
   0   3  12      393.79      475.79     80.39 o
   1   3  12     1915.53     2033.38    141.33 o
   2   3  12       56.68       61.36     53.87 o
   3   3  12     3320.74     3510.21    224.01 o
   4   3  12     1536.35     1745.07    156.50 o
   5   3  12      848.37      664.92    145.18 o
  -5   4  12      108.65       76.75     92.93 o
  -4   4  12      163.08      229.47     95.55 o
  -3   4  12      214.62      257.40     92.23 o
  -2   4  12       11.64       64.34     70.51 o
  -1   4  12      321.03      296.69     83.05 o
   0   4  12      615.58      594.44     85.70 o
   1   4  12     1573.14     1483.93    117.77 o
   2   4  12       61.45      -46.90     56.04 o
   3   4  12       50.81       48.31     59.59 o
   4   4  12      274.40      200.74     86.57 o
   5   4  12     1093.10      841.78    264.90 o
  -5   5  12      274.16      107.72     97.51 o
  -4   5  12      196.23      -74.63     97.27 o
  -3   5  12       74.58       83.87     75.36 o
  -2   5  12       98.92      109.25     81.75 o
  -1   5  12        3.13       32.35     59.96 o
   0   5  12        6.88       38.36     57.18 o
   1   5  12       37.32       65.07     54.63 o
   2   5  12       56.26       27.65     61.21 o
   3   5  12       83.96       64.94     59.96 o
   4   5  12      177.71       85.25    113.91 o
   5   5  12      382.14      258.71     90.55 o
  -5   6  12       41.67       11.89     97.83 o
  -4   6  12      415.54      296.84    107.80 o
  -3   6  12      572.95      590.22    114.19 o
  -2   6  12        3.36       -1.04     68.17 o
  -1   6  12     1654.40     1607.07    152.56 o
   0   6  12       99.20       53.29     57.93 o
   1   6  12      424.83      324.03     73.78 o
   2   6  12      778.82      496.55     87.18 o
   3   6  12        6.18      -49.39     56.91 o
   4   6  12      417.44      430.21    106.85 o
   5   6  12     1116.40     1324.50    128.76 o
  -5   7  12     2165.49     2411.33    363.25 o
  -4   7  12     2770.26     2683.83    216.56 o
  -3   7  12       70.21       40.91     78.27 o
  -2   7  12     4071.85     3928.73    231.00 o
  -1   7  12      631.46      638.17    111.84 o
   0   7  12     1121.45      947.56    106.49 o
   1   7  12     2025.36     1816.53    151.36 o
   2   7  12       31.53       25.10     62.18 o
   3   7  12     4011.97     4012.91    243.86 o
   4   7  12      592.71      627.95    114.57 o
   5   7  12     1415.30     1358.74    133.45 o
  -5   8  12     3135.33     3244.24    250.94 o
  -4   8  12     3042.12     3212.83    239.41 o
  -3   8  12     5663.84     6291.80    312.41 o
  -2   8  12      579.54      534.24    109.63 o
  -1   8  12     8101.22     8386.79    388.45 o
   0   8  12     5199.79     5028.86    238.82 o
   1   8  12     3255.08     3380.24    196.16 o
   2   8  12     9968.29     9448.33    511.54 o
   3   8  12      684.66      530.76     91.04 o
   4   8  12     5823.89     5469.94    323.34 o
   5   8  12     6878.35     6221.69    266.74 o
  -5   9  12     3929.15     3235.15    253.98 o
  -4   9  12     7408.69     8190.40    364.45 o
  -3   9  12       15.27       32.84     80.23 o
  -2   9  12    17716.72    18613.15    572.22 o
  -1   9  12     4025.39     3739.86    243.30 o
   0   9  12     8997.79     9313.23    378.61 o
   1   9  12    12375.73    11760.78    375.26 o
   2   9  12        1.86       52.25     65.80 o
   3   9  12    12948.00    12655.53    346.56 o
   4   9  12     4888.50     4818.32    312.88 o
  -4  10  12     2235.20     2177.88    208.07 o
  -3  10  12    13049.83    13791.66    462.62 o
  -2  10  12     1494.97     1542.09    166.55 o
  -1  10  12    12772.28    13107.22    762.65 o
   0  10  12     8338.56     8809.28    371.30 o
   1  10  12     1688.04     1748.05    207.65 o
   2  10  12    17443.47    16348.51    546.24 o
   3  10  12     1216.20     1139.24    116.78 o
   4  10  12     8319.20     7829.91    316.56 o
  -4  11  12     6863.41     7103.21    347.14 o
  -3  11  12      216.73      177.75    102.95 o
  -2  11  12    10141.97    10240.99    441.43 o
  -1  11  12     3406.61     3638.83    453.33 o
   0  11  12     5167.45     5574.79    303.06 o
   1  11  12    14904.53    13924.49    432.34 o
   2  11  12      162.77      153.21     74.85 o
   3  11  12     8886.67     9142.33    465.65 o
   4  11  12     3409.30     3416.52    219.60 o
  -4  12  12      791.81      518.44    117.12 o
  -3  12  12     3663.43     3560.92    256.92 o
  -2  12  12      496.90      578.47    121.45 o
  -1  12  12     4077.80     4039.19    250.44 o
   0  12  12     3299.38     3424.64    226.35 o
   1  12  12      862.21     1015.88    137.06 o
   2  12  12     4312.44     4277.77    214.36 o
   3  12  12      515.47      569.38    113.46 o
   4  12  12     1408.76     1469.44    165.13 o
  -3  13  12      342.44      446.57    121.58 o
  -2  13  12     1634.19     1457.89    174.90 o
  -1  13  12     1226.79      991.42    145.24 o
   0  13  12      283.45      217.13     96.27 o
   1  13  12      956.86      772.36    189.06 o
   2  13  12        8.89       58.65     81.84 o
   3  13  12      850.95      531.39     94.44 o
  -3  14  12      178.44       30.90    103.94 o
  -2  14  12       76.99       -0.40     86.13 o
  -1  14  12      124.63      113.74     90.33 o
   0  14  12       24.62      -18.61     79.54 o
   1  14  12      386.74      408.18    104.69 o
   2  14  12      714.55      705.03    119.05 o
   3  14  12      145.48      159.17     79.71 o
  -2  15  12       87.13        0.81     97.67 o
  -1  15  12      147.12       61.48     95.69 o
   0  15  12       20.23      -31.83     82.57 o
   1  15  12      596.26      499.97    118.10 o
   2  15  12       68.48       42.73     85.54 o
  -1  16  12      469.13      511.79    126.15 o
   0  16  12      499.23      413.54    117.03 o
   1  16  12      980.26     1061.53    150.22 o
  -4   1  13      985.56     1285.61    167.03 o
  -3   1  13      657.85      593.58    119.90 o
  -2   1  13      157.98      213.05     87.71 o
  -1   1  13     2635.01     2643.28    191.56 o
   0   1  13      965.27      957.11    118.91 o
   1   1  13     1195.71     1355.90    131.74 o
   2   1  13     3066.25     3030.93    173.04 o
   3   1  13       35.71      -11.59     63.70 o
   4   1  13     1887.08     2089.03    583.36 o
  -4   2  13     3067.10     3147.36    242.23 o
  -3   2  13     2205.32     2194.11    197.28 o
  -2   2  13     5826.50     5685.35    445.00 o
  -1   2  13       83.95       64.17     76.36 o
   0   2  13     5280.52     5505.55    250.79 o
   1   2  13     3918.20     4287.36    212.71 o
   2   2  13     2328.47     2544.81    148.75 o
   3   2  13     6282.57     6783.44    268.84 o
   4   2  13      347.09      223.57     96.32 o
  -4   3  13     7196.88     7753.82    354.62 o
  -3   3  13     4564.85     4693.99    269.54 o
  -2   3  13     2086.87     2308.96    194.88 o
  -1   3  13     7796.78     7816.42    306.46 o
   0   3  13     1910.69     1872.26    159.77 o
   1   3  13     6826.78     7173.37    285.16 o
   2   3  13     7056.41     7118.76    271.90 o
   3   3  13     1011.17      973.55    115.62 o
   4   3  13     6141.84     6208.51    537.73 o
  -4   4  13      561.40      418.69    118.82 o
  -3   4  13     6430.21     6841.88    320.53 o
  -2   4  13     7467.79     7153.32    310.62 o
  -1   4  13       69.23       67.52     78.43 o
   0   4  13    10870.40    11744.55    375.43 o
   1   4  13     4868.27     5221.90    235.88 o
   2   4  13     3400.34     3627.72    218.69 o
   3   4  13    10162.46    10802.58    473.84 o
   4   4  13        2.56       44.71     87.40 o
  -4   5  13     5672.40     5700.70    312.34 o
  -3   5  13     5892.27     6138.60    307.40 o
  -2   5  13     2343.05     2244.80    194.25 o
  -1   5  13    12211.28    12591.29    408.60 o
   0   5  13      168.85      192.33     80.05 o
   1   5  13     4141.14     4525.65    236.93 o
   2   5  13     3742.79     3702.74    201.89 o
   3   5  13     1210.72     1102.11    120.62 o
   4   5  13     8783.79     9375.26    378.32 o
  -4   6  13     2188.36     2274.19    217.61 o
  -3   6  13     5860.54     5782.98    302.03 o
  -2   6  13     8286.55     8711.77    343.70 o
  -1   6  13      480.77      738.52    121.90 o
   0   6  13     5544.45     5886.42    265.27 o
   1   6  13     2544.08     2310.30    174.72 o
   2   6  13     4195.75     4292.72    217.12 o
   3   6  13     8406.01     8430.43    295.06 o
   4   6  13       52.63       21.88    118.50 o
  -4   7  13     4744.26     4898.99    297.14 o
  -3   7  13     4092.42     4366.60    269.77 o
  -2   7  13      347.32      203.11     91.16 o
  -1   7  13     7833.50     8415.11    328.08 o
   0   7  13      911.26      754.62    119.69 o
   1   7  13     3761.76     3588.97    211.04 o
   2   7  13     6114.25     6243.15    262.02 o
   3   7  13       82.14       63.75     73.86 o
  -3   8  13      527.03      434.23    116.45 o
  -2   8  13     3864.25     4150.75    255.24 o
  -1   8  13      163.91      175.09     87.50 o
   0   8  13     2419.97     2411.74    219.31 o
   1   8  13      193.48      155.68     86.37 o
   2   8  13     1286.52     1129.85    165.23 o
   3   8  13     3021.19     3175.48    186.59 o
  -3   9  13      329.98      147.33    103.76 o
  -2   9  13      209.69      225.21     97.14 o
  -1   9  13      321.35      322.12     99.93 o
   0   9  13      100.83      139.95     86.74 o
   1   9  13     1098.80     1105.13    134.11 o
   2   9  13      782.33      642.28    111.52 o
   3   9  13        4.82       42.10     68.02 o
  -3  10  13      191.36       61.38    102.50 o
  -2  10  13      411.96      350.98    109.57 o
  -1  10  13       40.78       60.21    102.01 o
   0  10  13      729.34      574.47    133.15 o
   1  10  13      260.91      126.01     87.73 o
   2  10  13        4.12      -14.21     71.47 o
   3  10  13        7.71       26.42     85.38 o
  -2  11  13       13.83      -32.51    104.48 o
  -1  11  13     2825.30     2895.29    253.88 o
   0  11  13     1400.84     1259.42    181.21 o
   1  11  13     2141.78     2173.30    172.62 o
   2  11  13     3328.41     3298.66    215.08 o
  -2  12  13     5271.98     5526.31    386.55 o
  -1  12  13      250.67      128.46    100.29 o
   0  12  13     5023.25     5543.60    292.03 o
   1  12  13     3013.40     3135.84    205.41 o
  -1  13  13    10825.10    10351.96    910.99 o
   0  13  13       31.26      164.53     99.62 o
  -2   0  14     6243.40     7644.85   1612.88 o
  -1   0  14     9767.97     9635.44    505.30 o
   0   0  14      287.01      195.85    137.75 o
   1   0  14    12628.27    13447.08    835.25 o
   2   0  14     3123.31     3212.69    272.65 o
  -2   1  14     4536.05     5169.75    282.84 o
  -1   1  14     3088.76     3812.86    244.60 o
   0   1  14     9007.19     8679.89    326.68 o
   1   1  14       46.37       26.06     76.60 o
   2   1  14     8359.50     8168.36    294.14 o
  -2   2  14     6673.93     6954.63    326.60 o
  -1   2  14     3296.54     3310.19    226.15 o
   0   2  14      507.22      673.76    117.45 o
   1   2  14     6900.04     7338.13    288.25 o
   2   2  14      826.18      824.17    171.25 o
  -2   3  14      673.17      587.93    124.32 o
  -1   3  14     2144.08     2172.27    190.63 o
   0   3  14     1448.51     1182.49    141.42 o
   1   3  14        2.18       36.05     74.23 o
   2   3  14     4893.10     5012.06    433.20 o
  -2   4  14     1952.47     1981.66    205.63 o
  -1   4  14      200.72      144.79    104.06 o
   0   4  14      374.23      186.37     90.31 o
   1   4  14      302.36      316.91     92.81 o
   2   4  14      226.98      144.74     94.21 o
  -2   5  14       51.30       16.76     91.10 o
  -1   5  14       74.86      168.11     90.59 o
   0   5  14      116.33       68.49    133.71 o
   1   5  14        1.81        1.76     95.12 o
   2   5  14       43.23      -26.31     88.91 o
  -1   6  14       98.84       81.05     91.34 o
   0   6  14      712.77      577.12    113.69 o
   1   6  14     1826.45     1868.49    250.84 o
  -1   7  14      498.86      293.03    108.21 o
   0   7  14     5186.91     4907.75    301.28 o
   1   7  14       25.24      -17.52     87.49 o
 
